# Supplementary material for: Burden of disease attributable to unsafe drinking water, sanitation, and hygiene in domestic settings: a global analysis for selected adverse health outcomes
Source: Lancet. 2023 Jun 17;401(10393):2060–71. doi: 10.1016/S0140-6736(23)00458-0 (PMC10290941; doi:10.1016/S0140-6736(23)00458-0)
Supplement: Supplementary appendix 2 [file mmc2.xlsx]

## Sheet: contents page
Appendix 1
Contents page
PAFs for malnutrition attributable to diarrhoea	page 1
Explanations on variable naming for disease burden estimates	page 2
Total and WASH-attributable diarrhoea disease burden by country	page 3
Total and hygiene-attributable ARI disease burden by country	page 4
Total and WASH-attributable undernutrition disease burden (u5) by country	page 5
WASH-attributable STH disease burden by country	page 6
Explanations on exposure estimates and exposure input data	page 7
Exposure estimates - MLM and JMP	page 8
Exposure input data	page 9

## Sheet: p1
country	iso3	year	paf_waz_diar_mean	paf_waz_diar_lower	paf_waz_diar_upper	paf_whz_diar_mean	paf_whz_diar_lower	paf_whz_diar_upper			Source: Troeger C, Colombara DV, Rao PC, et al. Global disability-adjusted life-year estimates of long-term health burden and undernutrition attributable to diarrhoeal diseases in children younger than 5 years. The Lancet Global Health 2018; 6: e255–69.
Afghanistan	AFG	2016	0.0807435	0.0682169	0.0916002	0.121941	0.109057	0.135589
Angola	AGO	2016	0.0845068	0.0727279	0.093702	0.104054	0.0897512	0.105629
Albania	ALB	2016	0.0875251	0.0836794	0.0926526	0.0907735	0.0859752	0.0942733
Argentina	ARG	2016	0.0780191	0.0722519	0.0844046	0.0810855	0.0730316	0.0897784
Armenia	ARM	2016	0.0818622	0.0791571	0.0830671	0.08154	0.0756367	0.0818834
Azerbaijan	AZE	2016	0.10158	0.0985105	0.109294	0.10253	0.0961588	0.113382
Burundi	BDI	2016	0.0628092	0.0555794	0.0676071	0.100672	0.0901146	0.109058
Benin	BEN	2016	0.0628777	0.0601912	0.0623011	0.0744065	0.0671073	0.0767048
Burkina Faso	BFA	2016	0.0543698	0.0495926	0.0562601	0.0769845	0.0692949	0.0826472
Bangladesh	BGD	2016	0.0296333	0.0162703	0.04025	0.0419778	0.0279821	0.0518834
Bulgaria	BGR	2016	0.104347	0.0976774	0.110321	0.119086	0.112103	0.120811
Bosnia and Herzegovina	BIH	2016	0.091723	0.0890076	0.0929466	0.0988394	0.0932647	0.102716
Belarus	BLR	2016	0.107437	0.10251	0.108817	0.111309	0.106903	0.113556
Belize	BLZ	2016	0.104264	0.0955661	0.110471	0.115815	0.103515	0.123425
Bolivia, Plurinational States of	BOL	2016	0.145677	0.13416	0.150628	0.128685	0.104625	0.143467
Brazil	BRA	2016	0.237796	0.224444	0.246982	0.251896	0.232885	0.268093
Bhutan	BTN	2016	0.15454	0.120637	0.178953	0.176958	0.145971	0.194477
Botswana	BWA	2016	0.0548665	0.0515143	0.0582321	0.0564631	0.0519336	0.061909
Central African Republic	CAF	2016	0.101176	0.0934717	0.10773	0.138036	0.12934	0.147225
China	CHN	2016	0.0232403	0.0216802	0.0246523	0.0239261	0.0218137	0.0260495
Cote d'Ivoire	CIV	2016	0.0808255	0.0740444	0.0848623	0.0977912	0.0839305	0.105197
Cameroon	CMR	2016	0.087514	0.0829349	0.0886595	0.10735	0.101796	0.112012
Democratic Republic of the Congo	COD	2016	0.0834333	0.0775078	0.0865967	0.113578	0.103116	0.119825
Congo	COG	2016	0.0992864	0.0916336	0.100608	0.118028	0.108635	0.123728
Colombia	COL	2016	0.0848828	0.0810144	0.0899577	0.0803927	0.0719425	0.0871604
Comoros	COM	2016	0.0829495	0.0776298	0.0852236	0.0970561	0.0838047	0.104224
Cape Verde	CPV	2016	0.0636725	0.0600395	0.0683044	0.0731871	0.0653355	0.0800781
Costa Rica	CRI	2016	0.1401	0.127741	0.151174	0.130039	0.11647	0.13782
Cuba	CUB	2016	0.0718152	0.0669455	0.076507	0.074726	0.0676438	0.0801391
Djibouti	DJI	2016	0.0493402	0.0464726	0.0536035	0.0623135	0.0571586	0.0666382
Dominica	DMA	2016	0.115769	0.105372	0.121855	0.1241	0.112429	0.134234
Dominican Republic	DOM	2016	0.142579	0.129905	0.150518	0.15232	0.139158	0.165648
Algeria	DZA	2016	0.0832125	0.0797191	0.0849315	0.0835921	0.0785406	0.0874098
Ecuador	ECU	2016	0.127974	0.122566	0.137085	0.123873	0.115103	0.136694
Egypt	EGY	2016	0.1279	0.124217	0.134231	0.13119	0.124333	0.137532
Eritrea	ERI	2016	0.0549699	0.049104	0.0582104	0.0711922	0.0583893	0.0766639
Ethiopia	ETH	2016	0.061165	0.0573821	0.0637256	0.0894468	0.0832132	0.0922086
Fiji	FJI	2016	0.0788125	0.0775614	0.0787449	0.0948619	0.0883541	0.0970891
Micronesia (Federated States of)	FSM	2016	0.0549163	0.0520377	0.0590455	0.0570566	0.0512314	0.0628506
Gabon	GAB	2016	0.104608	0.0978679	0.104337	0.111001	0.101188	0.114005
Georgia	GEO	2016	0.0799323	0.0792595	0.0813181	0.0769771	0.0728988	0.0810546
Ghana	GHA	2016	0.0618633	0.0563158	0.0647956	0.07413	0.0651351	0.0804707
Guinea	GIN	2016	0.0730163	0.0711405	0.0770984	0.0938436	0.0780813	0.101964
Gambia	GMB	2016	0.0635781	0.0585168	0.0629682	0.0845826	0.0746301	0.0865285
Guinea-Bissau	GNB	2016	0.0604115	0.0564617	0.0598261	0.0719877	0.0614287	0.0781308
Equatorial Guinea	GNQ	2016	0.11689	0.110157	0.116604	0.115647	0.105646	0.122304
Grenada	GRD	2016	0.131695	0.123787	0.13797	0.139182	0.125243	0.145857
Guatemala	GTM	2016	0.116238	0.10926	0.124328	0.120842	0.106826	0.132743
Guyana	GUY	2016	0.0820073	0.0753397	0.0879337	0.0990039	0.0876582	0.110849
Honduras	HND	2016	0.11533	0.110036	0.117139	0.115468	0.104871	0.120988
Haiti	HTI	2016	0.141075	0.130832	0.14388	0.164426	0.153451	0.171233
Indonesia	IDN	2016	0.0550545	0.0525146	0.0581592	0.0689398	0.0651569	0.0733225
India	IND	2016	0.0294785	0.0271231	0.0309258	0.045476	0.0420595	0.0485208
Iran (Islamic Republic of)	IRN	2016	0.105109	0.0992009	0.111491	0.120491	0.113812	0.127477
Iraq	IRQ	2016	0.0894972	0.0850635	0.0945327	0.103063	0.0915589	0.113371
Jamaica	JAM	2016	0.0782809	0.0758263	0.0818851	0.0846842	0.080281	0.0865943
Jordan	JOR	2016	0.0825024	0.078695	0.0854908	0.0847373	0.0771366	0.0891801
Kazakhstan	KAZ	2016	0.0624196	0.059519	0.0651651	0.0655433	0.0627756	0.0690013
Kenya	KEN	2016	0.0692533	0.06406	0.0749393	0.0749314	0.0682145	0.0830897
Kyrgyzstan	KGZ	2016	0.0722879	0.0708701	0.0716375	0.0717495	0.0696063	0.0729505
Cambodia	KHM	2016	0.048409	0.0417291	0.0547902	0.063785	0.0551758	0.0710801
Kiribati	KIR	2016	0.0911221	0.0817533	0.0955437	0.0928092	0.0805889	0.0958534
Lao People's Democratic Republic	LAO	2016	0.0497771	0.0378321	0.0554932	0.0673272	0.0537032	0.0731196
Lebanon	LBN	2016	0.104723	0.103259	0.107086	0.103983	0.0964962	0.107616
Liberia	LBR	2016	0.0933356	0.0860449	0.0984955	0.11833	0.104913	0.129736
Libyan Arab Jamahiriya	LBY	2016	0.111408	0.104313	0.117482	0.101918	0.0964779	0.110354
Saint Lucia	LCA	2016	0.171182	0.156769	0.170651	0.194792	0.180428	0.195496
Sri Lanka	LKA	2016	0.029221	0.0242415	0.0333117	0.0379516	0.0305291	0.0436816
Lesotho	LSO	2016	0.0934804	0.08949	0.0983011	0.0957495	0.0906026	0.1062
Morocco	MAR	2016	0.112469	0.104925	0.128734	0.106877	0.0959329	0.121255
Republic of Moldova	MDA	2016	0.0808996	0.0791284	0.0835409	0.0852276	0.0819361	0.0909343
Madagascar	MDG	2016	0.0558881	0.0466333	0.0614511	0.0719266	0.0623343	0.081161
Maldives	MDV	2016	0.0281182	0.0256031	0.0299522	0.0364523	0.0329626	0.0396041
Mexico	MEX	2016	0.0536458	0.0483039	0.0595998	0.051029	0.0452267	0.0578386
Marshall Islands	MHL	2016	0.0578579	0.053492	0.0601377	0.0602617	0.0545212	0.0609765
The former Yugoslav Republic of Macedonia	MKD	2016	0.0980973	0.0944646	0.0993912	0.102627	0.100248	0.10407
Mali	MLI	2016	0.064049	0.0626244	0.0672595	0.0879749	0.0820803	0.0957005
Myanmar	MMR	2016	0.0462777	0.0388944	0.0490743	0.0619398	0.0516663	0.069168
Montenegro	MNE	2016	0.0764369	0.0761093	0.0779729	0.0772061	0.0748709	0.0796226
Mongolia	MNG	2016	0.0792962	0.0780649	0.0797227	0.0747373	0.0708808	0.0764361
Mozambique	MOZ	2016	0.0569636	0.0541361	0.0600075	0.061272	0.0531045	0.0650625
Mauritania	MRT	2016	0.0689696	0.0661143	0.0694827	0.0893277	0.0852398	0.0903892
Mauritius	MUS	2016	0.0485745	0.04785	0.0508537	0.0572584	0.0559943	0.0583432
Malawi	MWI	2016	0.0868606	0.0830466	0.0906431	0.100821	0.0921281	0.104931
Malaysia	MYS	2016	0.0465903	0.043842	0.0496957	0.0569345	0.0520629	0.0612404
Namibia	NAM	2016	0.0790109	0.0759462	0.0820051	0.0933868	0.0871514	0.0953577
Niger	NER	2016	0.0420491	0.0303971	0.0483227	0.0752806	0.0663331	0.0817987
Nigeria	NGA	2016	0.0598671	0.0588088	0.0624716	0.0787855	0.0709144	0.0838666
Nicaragua	NIC	2016	0.102432	0.0943982	0.109803	0.0970448	0.0852132	0.106723
Nepal	NPL	2016	0.0453475	0.0294694	0.0550431	0.0650789	0.0481862	0.0745301
Pakistan	PAK	2016	0.0423485	0.0333524	0.0473834	0.0721315	0.0591088	0.0799731
Panama	PAN	2016	0.14077	0.137859	0.141357	0.130778	0.125464	0.132205
Peru	PER	2016	0.105693	0.0982962	0.107534	0.0916693	0.0768505	0.10188
Philippines	PHL	2016	0.0410205	0.0372152	0.0435497	0.047525	0.0399911	0.0534315
Papua New Guinea	PNG	2016	0.0476542	0.0443483	0.0492003	0.0651989	0.0561387	0.0681651
Democratic People's Republic of Korea	PRK	2016	0.0645385	0.0553482	0.0717632	0.0725605	0.056736	0.0806252
Paraguay	PRY	2016	0.265789	0.256325	0.282037	0.276756	0.259801	0.29243
Palestine	PSE	2016	0.110693	0.107245	0.114556	0.109274	0.105276	0.119212
Romania	ROU	2016	0.13667	0.131483	0.143195	0.125636	0.116838	0.127864
Russian Federation	RUS	2016	0.103437	0.103342	0.106631	0.0926904	0.0924618	0.0948134
Rwanda	RWA	2016	0.083312	0.0824849	0.0846351	0.0828839	0.0768992	0.0876971
Sudan	SDN	2016	0.0865051	0.0750657	0.0996565	0.121688	0.104067	0.138342
Senegal	SEN	2016	0.0771928	0.0755493	0.0773293	0.0981492	0.0930392	0.0990515
Solomon Islands	SLB	2016	0.0755097	0.0739507	0.07828	0.0811583	0.0768983	0.0877768
Sierra Leone	SLE	2016	0.0704082	0.0661094	0.0745105	0.0926161	0.0819268	0.101143
El Salvador	SLV	2016	0.115668	0.110419	0.12004	0.110778	0.0999469	0.118185
Somalia	SOM	2016	0.0639767	0.0607051	0.0651525	0.0816969	0.0697231	0.089777
Serbia	SRB	2016	0.110522	0.107622	0.115773	0.1294	0.125278	0.13452
South Sudan	SSD	2016	0.0819809	0.075659	0.0848395	0.111479	0.104061	0.116935
Sao Tome and Principe	STP	2016	0.0877474	0.083358	0.0891938	0.090271	0.0778438	0.0915227
Suriname	SUR	2016	0.125256	0.115458	0.137802	0.145446	0.13887	0.154289
Eswatini	SWZ	2016	0.102847	0.0973743	0.106377	0.0974033	0.0879546	0.102151
Syrian Arab Republic	SYR	2016	0.0647247	0.0600495	0.0668725	0.0668689	0.0598868	0.0694965
Chad	TCD	2016	0.0857081	0.0799527	0.0923113	0.133755	0.124426	0.142573
Togo	TGO	2016	0.0655939	0.0633224	0.0675183	0.0773321	0.069037	0.0801769
Thailand	THA	2016	0.044418	0.0436911	0.0470698	0.0511314	0.0472966	0.0553955
Tajikistan	TJK	2016	0.0951809	0.0860217	0.107566	0.10855	0.0956059	0.121575
Turkmenistan	TKM	2016	0.111626	0.107189	0.113667	0.127655	0.121655	0.13151
Timor-Leste	TLS	2016	0.0457853	0.0320981	0.0541532	0.082421	0.0675897	0.0910353
Tonga	TON	2016	0.079485	0.0720053	0.0827849	0.0820434	0.0757795	0.0876018
Tunisia	TUN	2016	0.0956068	0.0899158	0.0986309	0.0965687	0.0906005	0.098665
Türkiye	TUR	2016	0.11125	0.101872	0.119277	0.105491	0.0957605	0.109723
United Republic of Tanzania	TZA	2016	0.0532438	0.0491976	0.0557225	0.0614934	0.0544433	0.0653374
Uganda	UGA	2016	0.0883725	0.082742	0.0897456	0.102094	0.0896215	0.105188
Ukraine	UKR	2016	0.122935	0.117432	0.12564	0.113334	0.110426	0.118847
Uzbekistan	UZB	2016	0.0488122	0.0488009	0.0501087	0.0470612	0.0450046	0.0491792
Saint Vincent and the Grenadines	VCT	2016	0.103664	0.0993704	0.107468	0.111335	0.101975	0.118696
Venezuela, Bolivarian Republic of	VEN	2016	0.153415	0.140044	0.165362	0.159973	0.145723	0.174915
Viet Nam	VNM	2016	0.0402193	0.0370469	0.0412894	0.0476869	0.0401739	0.0510062
Vanuatu	VUT	2016	0.0818935	0.0756191	0.0858605	0.0903378	0.0814054	0.0977905
Samoa	WSM	2016	0.0767025	0.0736263	0.0794417	0.0805436	0.078813	0.0829872
Yemen	YEM	2016	0.0717607	0.0597269	0.0814888	0.108668	0.0904746	0.126403
South Africa	ZAF	2016	0.0872229	0.0830255	0.0901207	0.0942519	0.0868443	0.0989577
Zambia	ZMB	2016	0.0802583	0.0738777	0.0836646	0.0959094	0.0869125	0.102997
Zimbabwe	ZWE	2016	0.0753918	0.0694057	0.0784151	0.0824856	0.0747128	0.0868363

## Sheet: p2
Naming of variables for country level disease burden estimates (p3-p6) - follows: [outcome]_[metric]_[risk]_[group]_([uncertainty])
Note: first variables in diarrhoea, ARI and undernutrition file without the [risk] are overall disease statistics
Outcome
dia	diarrhoea
ari	acute respiratory infections
nut	undernutrition
STH	soil transmitted helminth infections
tra	trachoma
metric
dths	deaths
dalys	DALYs
risk
WASH	inadequate drinking water, sanitation and hygiene
hyg	inadequate hygiene
group
all	all ages
u5	children under 5
f	female
m	male
uncertainty
lcl	lower confidence limit
ucl	upper confidence limit
PAF	population attributable fraction

## Sheet: p3
iso3	country	dia_dths_all	dia_dalys_all	dia_dths_u5	dia_dalys_u5	dia_dths_f	dia_dalys_f	dia_dths_m	dia_dalys_m	dia_dths_wash_all	dia_dths_wash_all_lcl	dia_dths_wash_all_ucl	dia_dalys_wash_all	dia_dalys_wash_all_lcl	dia_dalys_wash_all_ucl	dia_dths_wash_u5	dia_dths_wash_u5_lcl	dia_dths_wash_u5_ucl	dia_daly_wash_u5	dia_daly_wash_u5_lcl	dia_daly_wash_u5_ucl	dia_dths_wash_f	dia_dths_wash_f_lcl	dia_dths_wash_f_ucl	dia_dths_wash_m	dia_dths_wash_m_lcl	dia_dths_wash_m_ucl	dia_daly_wash_f	dia_daly_wash_f_lcl	dia_daly_wash_f_ucl	dia_daly_wash_m	dia_daly_wash_m_lcl	dia_daly_wash_m_ucl	PAF_dia_wash	PAF_dia_wash_lcl	PAF_dia_wash_ucl
AFG	Afghanistan	5555.32	566904	5195.24	485263	2618.61	267304	2936.71	299599	4121.37	3018.23	5119.56	420573	314642	513485	3854.23	2822.23	4860.85	360006	266530	447442	1942.69	1366.21	2550.36	2178.68	1532.5	2876.85	198307	142254	253204	222266	160768	281520	0.741878	0.570442	0.851356
AGO	Angola	15245.2	1.09944e+06	8095.5	739651	6785.69	490517	8459.52	608921	11243.7	8360.6	14276.2	810862	610404	1.02733e+06	5970.63	4031.25	8335.48	545510	400993	701678	5004.6	3491.22	6796.36	6239.1	4415.44	8349.94	361768	262087	469776	449094	317588	619440	0.737524	0.588514	0.847618
ALB	Albania	9.28646	5510.14	1.73231	579.267	5.48979	3029.71	3.79667	2480.42	4.49881	2.06116	9.02855	2669.38	1555.63	3557.86	0.839216	0.0105403	5.07565	280.625	152.658	417.671	2.65952	1.02269	5.81622	1.83929	0.854781	3.72497	1467.74	853.869	1994.93	1201.64	697.025	1641.55	0.484448	0.288964	0.632359
ARE	United Arab Emirates	92.1484	16576.9	4.59998	1988.86	28.3556	5722.19	63.7928	10854.7	16.249	9.88097	26.1117	2923.1	1940.36	4247.87	0.811139	0.360384	1.5949	350.705	209.73	555.702	5.00009	2.98506	7.92547	11.2489	6.37721	19.11	1009.02	653.689	1482.56	1914.07	1251.36	2785.86	0.176335	0.118241	0.251128
ARG	Argentina	578.205	52468.6	55.0172	11718	338.737	23564.9	239.469	28903.7	279.082	203.985	391.007	25325	18787.3	34917.9	26.5551	19.561	37.0564	5655.93	4018.7	8111.68	163.498	115.331	236.438	115.584	83.1544	162.011	11374.1	8369.62	15755.4	13951	10180.8	19480.1	0.48267	0.364078	0.656104
ARM	Armenia	9.49882	5967.24	6.83101	1084.71	4.78349	3167.14	4.71533	2800.1	4.59081	2.27908	8.14573	2883.99	1763.48	3804.18	3.30145	1.33383	6.81828	524.246	287.733	824.921	2.31187	1.128	4.38361	2.27894	0.850778	5.04214	1530.69	937.171	2050.16	1353.3	806.893	1846.78	0.483303	0.300747	0.62115
ATG	Antigua and Barbuda	0.829681	175.238	0	19.979	0.360004	85.3316	0.469678	89.9063	0.146995	0.0896764	0.230184	31.0469	20.4292	44.6564	0	0	0.000100915	3.53968	2.07339	5.72133	0.0637818	0.0351541	0.107715	0.0832128	0.0483423	0.134215	15.1182	9.76459	21.8943	15.9287	10.2945	23.0996	0.17717	0.117174	0.252287
AUS	Australia	295.618	17245.5	5.37255	2195.77	178.689	8214.07	116.929	9031.45	51.9599	32.9449	77.8721	3031.19	1993.22	4411.51	0.944316	0.526122	1.58242	385.944	233.352	620.424	31.4076	19.1107	49.5484	20.5523	12.6868	31.6902	1443.76	940.68	2122.98	1587.43	1029.54	2337.04	0.175767	0.116977	0.254344
AUT	Austria	152.157	7581.57	0	998.2	89.3003	3805.04	62.857	3776.52	26.8707	17.0905	40.106	1338.89	879.529	1926.73	0	0	0.000100588	176.281	101.69	291.153	15.7703	9.37205	24.9244	11.1004	6.9915	16.7029	671.965	439.541	980.589	666.929	436.04	972.667	0.176599	0.117683	0.25147
AZE	Azerbaijan	261.823	39342	231.575	22678	106.238	17706	155.585	21636.1	117.136	69.507	161.99	17601.1	10778.2	23045.1	103.603	61.0375	146.342	10145.8	5996.38	14061.1	47.5293	26.9448	71.1852	69.6066	39.3444	102.65	7921.4	4792.02	10658.8	9679.67	5720.56	13255.2	0.447386	0.282883	0.551852
BDI	Burundi	6046.34	401821	1979.59	185673	2653.01	175423	3393.33	226399	4635.89	3778.23	5484.81	308087	231791	420801	1517.8	1231.37	1820.64	142360	102987	190761	2034.13	1588.47	2570.21	2601.76	2060.51	3194.21	134501	90809.9	223532	173586	123608	241586	0.766726	0.657413	0.852679
BEL	Belgium	417.641	16788.1	0.288057	1641.76	262.763	8941.74	154.877	7846.39	73.7371	46.5435	111.105	2964.05	1952.74	4272.43	0.0508583	0.00172964	0.290372	289.863	166.921	470.286	46.3925	27.4642	74.8171	27.3446	16.7446	42.0243	1578.72	1028.37	2313.17	1385.33	908.115	2032.16	0.176556	0.117336	0.251038
BEN	Benin	6830.32	476871	3333.09	300962	3082.96	212007	3747.36	264865	5333.87	4317.69	6394.25	372394	272564	559120	2602.84	1939.25	3358.92	235024	148896	406297	2407.51	1838.36	3096.84	2926.35	2269.97	3716	165558	110636	283499	206836	142013	351138	0.78091	0.674431	0.864238
BFA	Burkina Faso	11887	826938	5163.77	470191	5701.42	386484	6185.62	440455	9330.72	7358.71	11628.5	649104	408101	1.11984e+06	4053.29	2732.93	5744.3	369075	143170	821622	4475.32	3320.03	5884.62	4855.39	3561.69	6464.06	303370	170316	586839	345734	184474	712735	0.784948	0.679213	0.872272
BGD	Bangladesh	36110.7	1.52143e+06	4180.49	391932	21991.8	814968	14119	706458	25578.5	18542.4	35263.5	1077681	890690	1274527	2961.19	2290.14	3725.77	277620	203860	365816	15577.5	10042.5	24246.8	10001	6908.4	14442	577271	463014	701464	500410	398157	623928	0.708336	0.610231	0.796804
BGR	Bulgaria	26.5141	10655.9	10.2295	1609.96	13.131	5618.9	13.383	5036.97	11.3019	6.07646	15.9487	4542.16	2501.86	6115.11	4.36041	2.09706	7.08024	686.261	360.587	992	5.59723	2.94056	8.17487	5.70465	2.97873	8.46161	2395.11	1294.68	3276.63	2147.06	1169.74	2931.5	0.42626	0.23534	0.562484
BHR	Bahrain	17.0261	2946.41	0.218944	353.813	6.33892	1102.16	10.6872	1844.25	2.9971	1.87188	4.55105	518.657	341.672	749.118	0.0385408	0.00201566	0.20715	62.2818	35.6174	101.636	1.11584	0.65076	1.82732	1.88126	1.12931	2.98201	194.013	126.275	285.039	324.644	211.359	473.54	0.17603	0.117319	0.251806
BHS	Bahamas (the)	5.1775	784.934	1.46363	200.63	2.33972	368.035	2.83778	416.899	0.911893	0.463636	2.25154	138.247	88.9748	205.55	0.257783	0.00345075	1.51318	35.3363	17.044	69.5804	0.412086	0.20193	1.04259	0.499807	0.247558	1.17116	64.8207	40.7292	97.9747	73.4268	45.726	113.826	0.176126	0.11735	0.249806
BIH	Bosnia and Herzegovina	8.14743	5641.8	1.44206	450.573	3.74076	2986.96	4.40667	2654.83	4.10857	2.08724	8.1551	2845.03	1816.86	3701.31	0.7272	0.0106262	4.2259	227.214	134.671	329.328	1.88638	0.87671	3.72137	2.22218	1.01402	4.56103	1506.26	955.484	1999.22	1338.77	847.742	1787.68	0.504278	0.327374	0.642299
BLR	Belarus	12.7282	13529.5	2.10648	1308.32	7.87059	7697.57	4.85757	5831.91	4.90087	2.12845	9.01517	5209.42	2612.83	7021.62	0.811083	0.00953208	4.54217	503.757	232.042	784.423	3.0305	1.31059	5.14921	1.87037	0.721677	4.30979	2963.89	1476.31	4048.53	2245.53	1112.4	3091.8	0.385042	0.19467	0.509509
BLZ	Belize	8.66015	941.951	2.00361	275.54	3.80828	428.917	4.85187	513.034	5.33784	3.80595	8.74463	580.588	453.528	735.413	1.23496	0.218579	4.28404	169.834	99.5426	281.316	2.3473	1.53583	4.42502	2.99054	2.09297	5.11745	264.371	197.846	357.431	316.217	241.135	422.298	0.616368	0.504648	0.727889
BOL	Bolivia (Plurinational State of)	882.927	62696.1	329.617	34538.2	502.77	30689	380.157	32007.1	535.709	407.167	694.591	38040.3	30603.7	46661.9	199.992	147.849	264.08	20955.8	15690.1	27069.1	305.052	213.571	435.073	230.657	172.281	303.449	18620.3	14552.3	23256.3	19420	14989.8	24734.8	0.606742	0.505208	0.712787
BRA	Brazil	5659.4	454635	908.782	124184	3171.24	228199	2488.16	226436	2523.56	1975.45	3261.4	202724	157705	261679	405.23	310.561	529.433	55374.1	41874.7	73096.8	1414.07	1088.55	1838.27	1109.49	861.591	1430.2	101755	78850	131871	100969	77828.9	131205	0.445905	0.350901	0.571503
BRB	Barbados	6.83261	754.627	0.00408705	46.9276	4.68699	368.874	2.14562	385.754	1.20258	0.764119	1.81119	132.819	87.9758	191.295	0.000719345	6.74046e-06	0.0049185	8.25953	4.86708	13.1554	0.824938	0.502929	1.28301	0.377641	0.233207	0.579193	64.9239	42.3692	94.6859	67.8949	44.1102	98.879	0.176006	0.116921	0.251079
BRN	Brunei Darussalam	4.06512	432.759	3.37095	305.591	2.17714	200.468	1.88798	232.291	0.715252	0.0716035	3.4914	76.1434	27.1288	260.525	0.593114	0.00508811	3.58507	53.7682	8.37298	229.682	0.383064	0.0557797	1.70331	0.332188	0.00099854	1.88639	35.2721	11.5372	130.949	40.8714	11.6417	162.263	0.175949	0.117419	0.249024
BTN	Bhutan	169.364	7606.86	17.1239	1629.84	75.0967	3417.19	94.2675	4189.67	96.3185	70.2438	132.813	4326.07	3430.7	5438.94	9.73849	7.23808	12.7516	926.9	677.782	1223.16	42.708	27.9195	65.6054	53.6105	35.6742	79.6099	1943.38	1477.29	2587.72	2382.69	1803.17	3182.39	0.568707	0.481022	0.652234
BWA	Botswana	527.12	33123.4	182.684	17259.7	205.344	13509.4	321.777	19613.9	348.491	258.774	448.442	21898.6	16615.4	27499.6	120.776	81.0999	171.636	11410.8	7921.98	15733.9	135.757	94.5163	188.122	212.734	151.262	285.701	8931.4	6467.99	11881.7	12967.2	9497.74	17122.4	0.661123	0.525892	0.773104
CAF	Central African Republic	4683.83	245219	1381.76	126237	2098.58	104724	2585.25	140495	3701.14	2948	4520.36	193771	150205	247793	1091.86	755.377	1540.41	99752.1	69940.8	142233	1658.29	1230.41	2194.71	2042.85	1552.76	2624.8	82752.9	61797.1	111764	111019	79070.7	154050	0.790196	0.682453	0.875833
CAN	Canada	840.356	52605.8	5.83022	4459.95	484.19	22214.7	356.166	30391.2	148.242	94.2149	221.101	9279.88	6095.53	13403.4	1.02847	0.4872	2.00067	786.754	461.155	1281.35	85.413	51.4151	135.006	62.8291	39.0054	94.6841	3918.75	2546.6	5713.53	5361.12	3484.75	7758.41	0.176404	0.116537	0.252288
CHE	Switzerland	185.836	8233.93	0.223411	1003.14	120.477	4414.17	65.3591	3819.76	32.7357	20.6244	49.2647	1450.43	963.647	2091.67	0.0393546	0.00143729	0.212696	176.707	104.887	281.48	21.2225	12.53	33.779	11.5132	7.19724	17.6979	777.571	508.708	1126.27	672.864	441.296	982.482	0.176153	0.117981	0.25022
CHL	Chile	334.283	23021.7	4.52603	2797.03	203.138	11511.5	131.145	11510.2	58.8698	37.6517	85.4183	4054.29	2675.94	5822.96	0.797067	4.75533e-05	1.51488	492.577	296.068	788.179	35.7741	22.3274	53.7437	23.0957	14.5132	34.4452	2027.25	1331.05	2934	2027.03	1315.09	2944.63	0.176107	0.116678	0.251346
CHN	China	8718.93	1634432	4290.19	528672	4021.41	739868	4697.52	894564	4508.98	3481.46	5854.2	845243	679281	1.04653e+06	2218.66	1539.97	3133.85	273401	197150	376837	2079.66	1476.51	2890.69	2429.31	1798.4	3271.91	382621	300690	484114	462622	363082	589848	0.517148	0.427081	0.623534
CIV	Côte d’Ivoire	11256.5	843028	5568.4	510050	4842.53	370686	6413.97	472342	8485.37	6805.73	10319.2	635491	501349	791174	4197.57	3135.3	5454.69	384486	283111	520537	3650.4	2727.5	4785.83	4834.97	3732.12	6199.34	279431	206463	381374	356061	265752	476960	0.753819	0.651138	0.83908
CMR	Cameroon	11848.8	872249	5576.66	512956	5342.48	389396	6506.28	482852	8949.59	7197.98	10882.9	658826	458896	952960	4212.16	3232.39	5322.84	387445	214447	665850	4035.28	3063.36	5201.42	4914.32	3782.05	6259.18	294119	186232	474691	364708	226606	605087	0.755319	0.653592	0.842773
COD	Democratic Republic of the Congo	41301.3	2.98189e+06	22583	2.07708e+06	15945	1.18862e+06	25356.2	1.79327e+06	32526.2	26183.1	39539.5	2.34834e+06	1431099	4075398	17784.9	13562.2	22710.7	1.63577e+06	762214	3.31361e+06	12557.3	9502.67	16202.2	19968.9	15397.9	25383.8	936077	469529	1972075	1412263	773506	2.89566e+06	0.787535	0.680984	0.875647
COG	Congo	1304.18	80334.8	454.089	44068.1	497.743	31386.7	806.433	48948.1	990.603	777.536	1228.16	61019.3	46464.5	78994.9	344.909	266.906	434.068	33472.5	21438.4	50271	378.067	280.644	500.678	612.536	453.014	805.584	23840.1	16800	34069.6	37179.1	26605.9	52154.5	0.759562	0.650414	0.847369
COL	Colombia	747.495	82592.2	169.218	24411	408.704	39905.4	338.791	42686.8	347.847	266.07	453.743	38434.3	29806.8	49144	78.7456	60.647	101.707	11359.7	8560.31	14952.5	190.191	140.739	253.629	157.657	118.264	209.443	18570	14242.5	24105.1	19864.3	15186.6	25876.7	0.46535	0.367558	0.587249
COM	Comoros (the)	363.256	24792.7	156.198	14330.5	157.2	10767	206.057	14025.7	268.674	207.329	338.574	18337.3	13581.5	24504.6	115.529	74.1506	170.671	10599.2	6520.8	16229.3	116.269	83.4775	158.335	152.405	111.366	205.054	7963.53	5440.34	11659	10373.8	7059.51	15242.6	0.739627	0.630069	0.830414
CPV	Cabo Verde	41.1928	2570.76	5.21912	592.685	19.4899	1162.91	21.7029	1407.84	28.7478	22.0419	37.1142	1794.09	1453.66	2146.11	3.64234	1.95881	6.21488	413.625	261.968	613.892	13.6017	9.20508	20.201	15.1461	11.5345	19.3315	811.578	640.915	1000.49	982.51	768.88	1231.56	0.697883	0.584484	0.797165
CRI	Costa Rica	87.2425	7303.52	4.38134	1209.83	53.3876	3618.65	33.8549	3684.87	46.0334	34.6916	60.8284	3853.7	3031.01	4886.82	2.31181	1.13282	4.30044	638.364	434.117	906.787	28.1699	20.1736	39.2004	17.8635	12.7736	24.5072	1909.38	1483.56	2449.48	1944.32	1494.51	2540.61	0.527649	0.424312	0.6542
CUB	Cuba	206.205	27564	5.336	1912.81	113.597	12841.7	92.6077	14722.3	101.195	80.4849	126.665	13527	11037.2	16582.2	2.61864	1.32623	5.01775	938.712	661.835	1305.2	55.7478	43.0166	72.3563	45.4472	35.1803	58.0969	6302.08	5082.01	7842.62	7224.96	5831.77	8999.84	0.49075	0.406196	0.594106
CYP	Cyprus	56.4588	1519.65	0.000340893	163.381	34.3366	765.591	22.1222	754.055	9.91017	5.09374	18.5287	266.742	173.487	393.308	5.98367e-05	0	0.000246795	28.6782	16.6068	46.7466	6.02709	2.5109	13.2987	3.88309	1.796	7.79962	134.384	84.9246	203.404	132.359	84.8504	196.334	0.175529	0.1168	0.251035
CZE	Czech Republic	255.242	20904.2	3.08328	1516.46	141.85	11089.4	113.392	9814.76	44.9594	28.8407	66.2218	3682.15	2443.02	5278.86	0.543102	0.135757	1.59923	267.115	161.499	420.166	24.9861	15.7495	38.506	19.9733	12.6233	30.0564	1953.33	1278.26	2821.08	1728.81	1130.71	2508.8	0.176144	0.117733	0.251365
DEU	Germany	3830.16	133925	12.5436	11053.4	1985.41	67821.2	1844.75	66103.9	675.685	439.303	1007.35	23626	15576.4	34297.3	2.21283	1.2565	3.74008	1949.95	1174.65	3105.86	350.249	220.158	534.702	325.436	204.491	492.701	11964.5	7834.78	17649.2	11661.5	7638.21	17081.4	0.176412	0.11772	0.253504
DJI	Djibouti	364.485	19647.3	72.0862	6769.62	152.634	8326.74	211.851	11320.6	263.427	202.773	330.251	14199.8	11176	17248.6	52.0994	35.1756	73.3623	4892.66	3422.01	6705.06	110.314	79.2468	148.412	153.113	112.632	201.545	6018.05	4542.7	7706.96	8181.79	6259.66	10363.7	0.722737	0.597219	0.819899
DNK	Denmark	144.564	7498.26	0.00355585	787.643	85.3687	3910.68	59.1956	3587.57	25.4906	16.099	37.9729	1322.15	867.292	1906.23	0.000626992	0.00042163	0.00109293	138.883	80.2351	230.662	15.0528	9.08775	23.8694	10.4378	6.41739	16.0859	689.56	448.577	1009.97	632.587	411.951	922.884	0.176327	0.117065	0.252174
DOM	Dominican Republic (the)	504.25	43934.2	195.94	21552.6	235.689	20218.4	268.561	23715.8	323.65	251.891	411.362	28198.9	22930.4	34184.8	125.763	93.4096	165.472	13833.4	10297.6	18162.2	151.276	108.441	211.323	172.374	128.469	227.431	12977.1	10267	16387.8	15221.9	11969.3	19304.7	0.641844	0.544399	0.733735
DZA	Algeria	1110.74	151419	776.29	86100.1	516.544	72606.6	594.198	78812.5	610.127	444.095	762.351	83174	61124.7	102060	426.413	301.858	551.802	47294.4	33567.3	60271.5	283.736	195.705	374.753	326.391	226.918	423.835	39882.5	28834.2	50118.8	43291.4	31048.6	54750.3	0.549296	0.411142	0.646259
ECU	Ecuador	410.418	40794.4	75.3946	11128.5	239.162	20632.5	171.256	20161.8	207.934	156.98	279.854	20668	17320.2	24192.7	38.1978	30.3508	46.9938	5638.12	4500.3	6957.06	121.169	82.5486	185.306	86.7649	65.2766	115.014	10453.2	8627.38	12477	10214.8	8392.4	12217.2	0.506638	0.431134	0.583923
EGY	Egypt	3691.95	456126	2602.51	285607	1759.23	217950	1932.72	238176	1930.53	1269.87	2461.85	238510	157627	302348	1360.86	899.366	1717.13	149345	97764	189960	919.906	597.611	1198.02	1010.63	657.873	1306.07	113967	74749.3	145472	124543	82110.5	158812	0.522904	0.346728	0.654833
ERI	Eritrea	2292.09	105732	349.655	33236.7	823.914	37333.5	1468.18	68398.2	1767.61	1344.01	2285.04	81537.9	65897.7	98428.3	269.646	204.303	347.068	25631.4	18355.8	34822.7	635.384	475.206	830.575	1132.23	793.859	1611.68	28790.7	22267.9	36914.5	52747.2	41187.9	65576.3	0.771177	0.660243	0.863564
ESP	Spain	1063.62	45010.4	4.66686	4989.49	676.125	23981.9	387.492	21028.4	187.136	118.271	283.693	7919.27	5204.17	11375.3	0.821103	0.340341	1.73561	877.868	513.143	1408.58	118.96	69.7447	193.327	68.1766	41.4646	105.766	4219.46	2748.71	6150.8	3699.81	2421.09	5392.64	0.175943	0.11679	0.249606
EST	Estonia	8.25836	2453.81	0	174.14	4.07514	1415.52	4.18322	1038.29	1.45428	0.838221	2.37246	432.111	284.396	628.327	0	0	0.000101562	30.6656	17.3715	51.2756	0.717623	0.343064	1.37525	0.736655	0.426709	1.21908	249.27	162.788	365.282	182.841	118.847	269.667	0.176098	0.116943	0.253905
ETH	Ethiopia	44360.7	2.4395e+06	11408.7	1.06305e+06	19429.6	1.08847e+06	24931.1	1.35103e+06	35123.6	28758.3	41641.5	1.93153e+06	1.52115e+06	2.49786e+06	9033.11	7158.04	11076.6	841698	553888	1.35801e+06	15383.8	11844.2	19692.9	19739.8	15690.8	24173.9	861820	649913	1.17331e+06	1.06971e+06	802930	1.53353e+06	0.791773	0.685717	0.875816
FIN	Finland	15.2989	3577.62	0.0800908	598.761	8.35339	1769.25	6.94546	1808.37	2.68789	1.68394	4.05999	628.56	410.104	909.57	0.0140713	0.000662987	0.0785204	105.198	59.7742	172.442	1.46763	0.859457	2.37669	1.22026	0.76431	1.84103	310.844	201.137	460.227	317.716	204.42	469.299	0.175692	0.116497	0.250759
FJI	Fiji	96.3488	5615.78	16.6914	1790.8	46.0143	2453.81	50.3345	3161.97	61.1096	47.2738	77.2158	3561.83	2874.76	4288.35	10.5866	7.54125	14.5729	1135.82	842.975	1492.53	29.1847	20.8879	40.285	31.9249	24.3504	40.964	1556.34	1229.33	1930.27	2005.49	1580.66	2491.31	0.634254	0.525143	0.74489
FRA	France	1807.34	62403.6	27.6603	9778.46	1124.54	31844.9	682.804	30558.8	319.105	196.747	493.153	11018	7202.92	15888	4.88371	2.99598	7.42952	1726.49	1057.87	2661.57	198.549	114.664	324.245	120.556	74.2045	184.435	5622.54	3636.11	8193.82	5395.47	3528.78	7813.99	0.17656	0.116923	0.251745
FSM	Micronesia (Federated States of)	13.4271	908.629	3.83503	376.677	7.84396	442.117	5.58318	466.513	7.90226	3.89664	12.2685	534.754	264.082	811.937	2.25702	0.656556	5.51881	221.685	83.0079	437.55	4.61639	2.23343	7.42817	3.28586	1.48623	6.09882	260.198	125.037	420.945	274.556	129.031	473.855	0.588529	0.311735	0.778738
GAB	Gabon	318.184	20895.1	118.931	11542.8	111.933	7768.32	206.251	13126.8	224.326	165.052	291.521	14731.4	10821.1	19355.5	83.8486	54.7869	121.217	8137.91	5107.12	12390.6	78.9147	53.4584	111.565	145.411	100.96	200.523	5476.82	3647.04	8124.61	9254.63	6494.49	12830.2	0.705019	0.576927	0.80438
GBR	United Kingdom of Great Britain and Northern Ireland (the)	1598.83	61284.2	7.06623	9007.36	995.567	32532.8	603.263	28751.4	282.235	186.182	406.854	10818.2	7123.67	15534.9	1.24737	0.644662	2.24191	1590.03	930.697	2540.87	175.743	115.635	253.815	106.491	70.0886	153.595	5742.88	3767.02	8251.95	5075.37	3347.64	7359.4	0.176526	0.117073	0.252734
GEO	Georgia	18.6207	7400.57	6.26948	1129.47	9.00856	3774.53	9.61214	3626.03	10.3579	6.70884	15.4488	4116.62	2922.06	5077.04	3.48744	1.27428	7.89828	628.276	380.54	954.708	5.01107	3.11296	8.0527	5.34682	3.21634	9.08302	2099.61	1483.14	2645.95	2017.01	1402.6	2564.16	0.556257	0.402594	0.662987
GHA	Ghana	6538.12	443347	2106.58	200994	2772.87	190013	3765.25	253334	4937.69	4073.33	5821.23	334823	274180	395383	1590.92	1256.77	1950.72	151794	115649	195759	2094.12	1639.37	2619.7	2843.58	2266.68	3455.53	143501	113159	178556	191322	151598	235708	0.755217	0.654624	0.836809
GIN	Guinea	6788.02	440384	2685.19	243682	3348.9	207301	3439.13	233083	5203.94	4272.98	6232.07	337614	231245	522456	2058.56	1547.35	2672.99	186815	90214.5	369874	2567.38	1998.31	3220.58	2636.55	2066	3295.91	158924	100967	277487	178690	108684	326723	0.766635	0.663743	0.85236
GMB	the Islamic Republic of the Gambia	625.73	44447.4	273.477	25662.1	277.572	20033.7	348.158	24413.7	467.518	365.363	584.96	33209.2	25723.4	42394.6	204.33	134.848	297.932	19173.6	12993	27237.6	207.389	149.349	281.248	260.128	192.594	345.467	14968.3	10763.6	20453	18240.8	13117.6	24851.9	0.747156	0.645185	0.831507
GNB	Guinea-Bissau	912.901	57998.3	372.757	34000.2	463.732	27877.1	449.17	30121.2	713.449	589.069	844.533	45326.7	37597.5	53474	291.316	227.581	364.185	26571.8	20919.5	32734.3	362.415	285.084	451.404	351.034	280.678	427.431	21786.4	17309.9	26642.2	23540.2	18767.7	28923.8	0.781518	0.680632	0.865515
GNQ	Equatorial Guinea	348.84	27166.3	205.743	18909.7	151.485	11878.7	197.354	15287.6	253.518	178.358	353.316	19743	13860.9	27325.9	149.523	88.6699	241.214	13742.5	8612.64	20856.3	110.092	70.1889	169.202	143.426	91.2587	221.622	8632.78	5600.47	13169.2	11110.2	7075.85	17148.8	0.726747	0.606962	0.822461
GRC	Greece	94.8991	7126.73	0	949.359	61.3471	3705.24	33.552	3421.49	16.7225	10.1797	25.9223	1255.82	820.532	1824.05	0	0	0.000100593	167.29	94.2233	272.518	10.8102	6.28013	17.6069	5.91229	3.47686	9.4559	652.911	421.784	956.043	602.911	386.848	881	0.176213	0.116785	0.251483
GRD	Grenada	1.59513	248.966	0.000232859	27.3441	1.02646	122.497	0.568675	126.469	0.962221	0.658686	1.29968	150.182	109.952	185.825	0.000140466	0	0.000487478	16.4946	10.3865	24.2242	0.619183	0.401157	0.891353	0.343039	0.219964	0.507049	73.8929	53.2721	93.8749	76.2894	55.1676	97.0298	0.603224	0.449259	0.735395
GTM	Guatemala	2617.35	147230	625.007	62056.1	1251.02	66509.7	1366.33	80719.8	1516.96	1264.81	1788.33	85330.8	70789.3	100879	362.24	284.546	450.46	35966.3	28520.2	44552.8	725.064	594.597	871.283	791.891	652.645	947.511	38547.5	31606.2	46345.6	46783.3	38180.5	56534.8	0.579577	0.491396	0.670436
GUY	Guyana	47.5027	3206.29	9.87216	1054.19	23.5036	1500.02	23.9991	1706.27	30.0864	24.4073	36.1268	2030.74	1656.61	2449.48	6.25264	4.16958	8.99871	667.685	466.272	937.478	14.8863	11.7184	18.5588	15.2001	11.924	19.0309	950.057	759.122	1187.34	1080.69	853.581	1354.97	0.633361	0.533771	0.729703
HND	Honduras	922.502	48083.7	194.951	21032.6	580.559	24944.5	341.943	23139.2	532.752	402.593	705.39	27768.7	23269.5	32729.2	112.586	90.6378	137.306	12146.5	9666.94	15126.2	335.277	228.157	495.359	197.475	148.49	262.496	14405.7	11724.7	17372.8	13363	10915.7	16159.5	0.577508	0.498099	0.657963
HRV	Croatia	81.9895	6006.56	0.1824	416.244	57.1075	3237.51	24.882	2769.06	14.4199	8.91135	22.4628	1056.41	695.411	1522.59	0.0320797	0.0046838	0.132663	73.2071	43.1955	118.497	10.0438	5.78979	16.4494	4.37613	2.71894	6.72358	569.398	372.178	834.232	487.009	315.237	717.781	0.175875	0.117115	0.252594
HTI	Haiti	2539.56	184316	1413.76	132678	1206.12	85685.3	1333.44	98630.2	1882.4	1515.86	2295.23	136620	107738	169978	1047.92	800.162	1349.79	98344.7	72613.6	130384	894.011	679.875	1151.68	988.385	753.141	1267.8	63512.5	47631.4	83186.8	73107.7	54431.4	98935.9	0.74123	0.642916	0.828543
HUN	Hungary	280.903	24099.8	2.05336	1329.65	176.91	13635.8	103.994	10464	49.4918	32.2727	72.5236	4246.1	2797.74	6062.61	0.361778	0.0601263	1.30053	234.268	140.559	370.95	31.1694	19.8108	46.7277	18.3224	11.733	27.0364	2402.47	1566.99	3488.22	1843.64	1198.02	2678.81	0.176188	0.116493	0.250849
IDN	Indonesia	63965.9	2.1743e+06	5120.89	519252	30936.1	966329	33029.9	1.20797e+06	35998.9	28295.8	45449.7	1.22366e+06	1.00465e+06	1.46198e+06	2881.95	2214.18	3677.98	292226	228527	368433	17410.3	12347.9	24488.7	18588.7	14280.5	23759.3	543834	439642	665978	679827	543139	844453	0.562783	0.480146	0.642937
IND	India	670314	23720142	65909.2	5978242	407604	13195722	262711	10524418	445638	347076	564113	15769606	12801872	19131540	43817.7	36574.2	51052.5	3974450	3.16476e+06	4.94299e+06	270983	194173	372583	174655	134721	222350	8772769	6797589	11168513	6996835	5577794	8647468	0.664819	0.559929	0.761918
IRL	Ireland	52.5818	3288.06	0.176443	651.717	34.462	1747.79	18.1198	1540.27	9.28059	5.77849	14.1096	580.336	378.803	836.089	0.0311418	0.00141761	0.171876	115.027	65.8121	189.216	6.08248	3.63409	9.63755	3.1981	1.90262	5.07763	308.481	199.893	452.872	271.855	172.911	403.31	0.176498	0.116897	0.251723
IRN	Iran (Islamic Republic of)	1836.12	266032	967.205	108840	852.572	127375	983.552	138656	867.46	556.959	1153.02	125684	83085.2	159760	456.947	264.353	672.946	51420.3	31200.5	73197	402.79	243.68	572.562	464.67	291.671	651.92	60177.4	38860.4	79308.3	65506.8	42692	86803	0.472441	0.320091	0.570543
IRQ	Iraq	1578.14	195386	1323.91	137113	707.405	89260.3	870.737	106125	972.181	670.581	1291.11	120363	84217.2	156947	815.57	541.427	1109.54	84465.3	56265	116989	435.782	283.492	615.472	536.399	347.335	768.031	54986.9	37083.2	76138.4	65376.3	43043.5	93396.5	0.616029	0.459214	0.728042
ISL	Iceland	0.971045	284.669	0	51.4355	0.496497	134.995	0.474547	149.674	0.170701	0.100867	0.27888	50.0424	32.7877	72.5742	0	0	0.000100221	9.04192	5.27525	14.7072	0.08728	0.0432388	0.161626	0.0834214	0.0472426	0.140295	23.731	15.3185	34.7731	26.3114	16.8399	38.867	0.175791	0.116914	0.250553
ISR	Israel	166.185	10053.7	12.1578	2918.05	88.1179	4773.22	78.0673	5280.44	29.4179	18.8117	43.5299	1779.68	1167.4	2597.76	2.15216	1.07766	3.99294	516.55	312.991	804.093	15.5985	9.50058	24.1366	13.8194	8.62882	20.7403	844.949	547.875	1241.59	934.735	602.066	1371.33	0.177019	0.117057	0.254218
ITA	Italy	1621.92	40883.2	4.13325	5525.64	1060.47	22603.9	561.451	18279.3	284.945	186.037	411.487	7182.51	4738.39	10333.1	0.726144	0.216874	1.95139	970.763	568.772	1562.58	186.307	119.648	277.398	98.6377	64.4297	143.163	3971.13	2592	5740.12	3211.37	2106.14	4654.62	0.175683	0.11597	0.250755
JAM	Jamaica	34.6121	4959.31	3.40736	842.134	16.5575	2310.87	18.0546	2648.44	19.6604	15.6395	24.4297	2816.98	2325.15	3367.49	1.93545	0.774342	4.25797	478.349	337.424	661.358	9.40499	7.24055	12.2236	10.2554	7.82894	13.5006	1312.62	1061.5	1598.31	1504.37	1220.78	1841.36	0.56802	0.478612	0.663741
JOR	Jordan	152.146	26382.5	99.1825	12197.3	73.934	12772.2	78.2123	13610.4	67.4208	38.6871	91.2001	11690.9	6781.84	15613.6	43.9509	25.026	60.4485	5405.02	3086.01	7393.65	32.7624	18.5679	45.5104	34.6583	19.5859	48.0076	5659.74	3234.83	7670.57	6031.19	3464.55	8157.23	0.443131	0.258239	0.580576
JPN	Japan	2731.07	59856.5	38.2039	3722.01	1590.42	30915.5	1140.66	28941	481.946	311.843	704.177	10562.7	6915.9	15064.1	6.74175	4.3321	9.97381	656.814	421.295	961.098	280.657	176.509	426.883	201.289	130.667	291.435	5455.59	3559.73	7911.99	5107.16	3348.38	7332.85	0.176468	0.116126	0.251535
KAZ	Kazakhstan	257.804	44806.6	239.166	24172.6	111.005	21242.8	146.799	23563.8	125.209	82.8411	157.809	21761.4	14327.3	27986.7	116.157	76.6192	146.627	11740	7354.87	16038.2	53.9124	35.1726	69.5104	71.2966	46.3897	92.2403	10317.1	6666.62	13557.3	11444.4	7257.24	15481.4	0.485675	0.327625	0.594266
KEN	Kenya	15419.8	933944	3630.9	342873	6870.87	415979	8548.96	517966	11406.4	9301.15	13574.7	690859	548292	850530	2685.85	2122.53	3309.55	253631	177585	353375	5082.53	3944.33	6318.49	6323.85	4995.32	7793.25	307708	235077	398539	383150	289537	498799	0.739722	0.629358	0.830636
KGZ	Kyrgyzstan	87.7126	16186.9	73.2057	7736.31	38.5197	7709.19	49.193	8477.66	50.345	35.7811	62.8802	9290.87	6640.94	11531.3	42.0183	30.0261	52.9873	4440.46	3154.93	5583.34	22.1094	15.4539	28.2529	28.2356	19.9525	36.0518	4424.89	3159.19	5562.39	4865.97	3456.23	6139.49	0.573976	0.416792	0.700816
KHM	Cambodia	2148.14	127020	646.959	63202.2	1075.58	58542.9	1072.56	68476.8	1487.69	1202.77	1796.86	87967.5	70493.5	108287	448.052	332.263	587.766	43770.7	30786.2	60920.5	744.89	564.188	970.557	742.803	583.533	924.947	40543.9	31356.8	51733.9	47423.6	35537.9	62387.9	0.69255	0.599476	0.777163
KIR	Kiribati	54.4138	2476.28	10.7391	1008.71	33.9199	1225.33	20.4939	1250.95	34.5389	26.9336	43.5548	1571.81	1232.65	1983.27	6.81661	4.82259	9.31065	640.274	422.053	947.06	21.5305	15.5321	29.3203	13.0084	10.0199	16.5277	777.771	583.998	1032.53	794.035	578.841	1090.12	0.634746	0.541282	0.727974
KOR	Republic of Korea	928.534	38952.4	7.32172	1067.07	612.432	20111.3	316.102	18841.1	163.01	92.466	279.175	6838.33	4512.59	9942.47	1.28537	0.641702	2.35856	187.33	110.599	302.497	107.516	51.9557	203.804	55.4937	32.0972	91.23	3530.66	2272.52	5264.38	3307.67	2163.48	4858.9	0.175556	0.116939	0.252358
KWT	Kuwait	6.18866	5899.62	0.379381	999.261	1.7191	2333.33	4.46956	3566.29	1.08797	0.654124	1.78694	1037.15	671.814	1511.16	0.0666951	0.0022123	0.375393	175.67	104.102	283.33	0.302218	0.168783	0.555119	0.785748	0.452773	1.31201	410.199	263.591	609.582	626.953	403.435	929.265	0.1758	0.117171	0.252977
LAO	Lao People's Democratic Republic	1551.52	100963	716.811	65876.1	734.292	44982	817.226	55981.4	1036.54	837.387	1248.72	67451.4	53081.8	83637.4	478.886	370.214	602.416	44010.4	32288.1	58355.1	490.565	378.125	624.603	545.971	425.982	681.546	30051.5	22661.9	39097	37399.9	27888.7	49352	0.668078	0.565174	0.764
LBN	Lebanon	80.9148	16103.5	22.5912	4351.99	40.3248	7722.73	40.59	8380.8	35.5857	17.5196	52.1769	7082.22	3615.82	9538.44	9.93546	4.47977	16.4475	1913.98	945.691	2782.45	17.7346	8.15994	29.517	17.8512	8.73276	26.4561	3396.4	1732.97	4624.19	3685.82	1869.17	5055.99	0.439793	0.226641	0.582982
LBR	Liberia	1591.73	100963	612.728	57178.2	787.741	46422.9	803.991	54539.8	1232.01	985.945	1509.43	78145.4	53255.9	122365	474.253	347.16	631.413	44256.1	21460.9	87649.3	609.714	448.133	818.525	622.292	474.476	800.004	35931.5	22794.7	61551.4	42213.9	25270.5	77589.5	0.774003	0.674458	0.854895
LBY	Libya	91.5015	17713.8	32.4868	5291.15	42.9158	8449.15	48.5856	9264.61	38.999	17.1835	57.111	7549.82	3376.97	10727.8	13.8463	5.94461	21.2045	2255.15	975.505	3366.96	18.2912	7.79434	27.9134	20.7078	9.00125	30.8108	3601.13	1594.12	5186.57	3948.69	1731.6	5721.15	0.426212	0.189341	0.599239
LCA	Saint Lucia	4.57788	463.65	0	34.4461	1.89401	212.705	2.68387	250.945	2.72927	2.10885	3.41932	276.422	222.732	331.3	0	0	0.00028127	20.5363	13.8078	29.3346	1.12918	0.842931	1.47248	1.60009	1.20359	2.08638	126.812	100.601	154.605	149.61	119.318	181.043	0.596186	0.484845	0.703176
LKA	Sri Lanka	604.67	36202.2	30.7306	7343.31	348.43	18168.1	256.239	18034.1	367.989	259.071	518.72	22031.9	17944.6	26431.3	18.702	14.2786	24.0415	4468.98	3302.09	5930.28	212.047	129.719	336.244	155.942	103.537	227.357	11056.7	8764.37	13522.5	10975.2	8774.33	13388.6	0.608578	0.503291	0.717068
LSO	Lesotho	2354.14	114580	438.713	40016.7	1104.32	52883.3	1249.81	61697.1	1743.08	1391.57	2124.42	84839	66492.4	106740	324.837	255.315	401.079	29629.6	19152.7	45125.5	817.677	610.79	1074.98	925.402	710.31	1170.98	39156.5	29282	51712.6	45682.5	33250.2	63204.3	0.740432	0.631998	0.828903
LTU	Lithuania	59.3742	5520.92	0.159983	340.997	35.4028	3233.58	23.9714	2287.34	10.4313	6.609	15.7212	969.958	642.607	1403.16	0.028107	0.00146312	0.150292	59.9089	35.084	96.4535	6.21983	3.82154	9.59016	4.21148	2.47569	6.88833	568.1	372.215	826.459	401.858	263.186	586.902	0.175688	0.117263	0.249842
LUX	Luxembourg	6.17117	572.763	0	83.2635	3.69486	278.98	2.47631	293.783	1.0867	0.66513	1.72249	100.86	66.3572	146.644	0	0	0.000101388	14.6621	8.47325	23.8231	0.650638	0.348798	1.12293	0.436062	0.273131	0.66046	49.1265	31.7935	72.3013	51.733	33.5434	76.2336	0.176093	0.116579	0.253469
LVA	Latvia	13.6066	3445.98	0	272.936	7.44551	1831.95	6.16107	1614.03	2.39997	1.50029	3.65172	607.812	399.056	882.129	0	0	0.000101148	48.1412	27.3189	78.7228	1.31326	0.766231	2.12232	1.08671	0.657069	1.68379	323.125	208.839	472.67	284.687	186.078	418.459	0.176383	0.117199	0.252869
MAR	Morocco	1191.68	132443	615.954	67218.4	591.876	62638.8	599.801	69803.9	585.206	401.827	761.351	65039.6	45335.4	82355.1	302.481	201.519	405.473	33009.4	22219.9	44091.4	290.657	190.123	402.237	294.549	198.543	394.147	30760.5	21206.2	39784.6	34279.1	23376.1	44646.2	0.491077	0.350503	0.604486
MDA	Republic of Moldova	3.54941	6334.84	0.981412	473.547	1.89943	3473.51	1.64998	2861.33	2.0411	1.05969	4.98141	3642.87	2508.17	4655.74	0.564363	0.0114667	3.53287	272.314	168.997	395.807	1.09227	0.580889	2.43769	0.948825	0.391842	2.72515	1997.45	1353.23	2599.48	1645.41	1115.11	2139.8	0.575052	0.400502	0.717901
MDG	Madagascar	11085	681694	2328.88	223041	4896.28	286241	6188.74	395453	8327.74	6565.54	10330.2	512130	398983	648940	1749.6	1347.27	2190.53	167562	124817	218876	3678.39	2747.52	4818.37	4649.36	3436.5	6178.89	215042	166683	271254	297088	212272	419939	0.751261	0.637587	0.844413
MDV	Maldives	14.3511	1111.14	0.644008	179.565	5.79367	425.857	8.55748	685.279	7.95237	5.93996	10.6446	615.711	494.043	751.258	0.356863	0.0116153	2.04996	99.502	70.5265	137.68	3.21043	2.18933	4.74897	4.74194	3.36612	6.66491	235.979	182.909	303.458	379.732	297.842	474.309	0.554128	0.463909	0.647985
MEX	Mexico	3475.81	238919	816.661	96271.6	1804.09	115652	1671.72	123267	1578.44	1228.6	2043.05	108499	84205.3	140669	370.865	289.169	479.624	43719.2	33802.8	56897.5	819.278	631.765	1065.14	759.166	587.344	983.038	52520.3	40371.1	69014.9	55978.5	42984	73065.4	0.454123	0.354837	0.584552
MKD	North Macedonia	1.03593	3438.57	0.557182	333.155	0.25095	1943.39	0.784976	1495.17	0.49242	0.112263	1.73346	1634.5	994.511	2146.15	0.264853	0.00757943	1.5162	158.363	89.003	235.208	0.119287	0.00185212	0.704798	0.373133	0.0907385	1.14834	923.779	553.034	1231.35	710.721	426.776	949.906	0.475343	0.292252	0.608705
MLI	Mali	13419.3	926015	6185.61	559791	5873.26	404824	7546.09	521191	10132.3	7643.14	13136.4	699186	485165	1.00173e+06	4670.44	2959.82	6896.57	422670	239689	723067	4434.6	3068.48	6273.66	5697.66	3979.09	7961.75	305662	189652	499396	393524	245361	638054	0.755049	0.654482	0.838122
MLT	Malta	1.04088	221.621	0	40.1249	0.605156	110.033	0.435719	111.588	0.182952	0.104443	0.303894	38.9538	25.5315	56.6333	0	0	0.000100591	7.05266	4.04	11.8362	0.106367	0.0535732	0.196748	0.0765854	0.0402492	0.135067	19.3402	12.4936	28.4558	19.6136	12.6076	28.968	0.175768	0.117317	0.251477
MMR	Myanmar	7237.4	423914	2572.44	242284	3296.98	185618	3940.42	238296	4764.6	3777.2	5894.84	279075	217272	350863	1693.51	1250.29	2247.59	159503	112817	220053	2170.5	1610.64	2863.42	2594.1	2001.04	3261.75	122198	90964.8	162183	156877	116078	209124	0.65833	0.550797	0.766579
MNE	Montenegro	0.578208	772.683	0	70.4571	0.233597	418.196	0.344611	354.488	0.29205	0.176544	0.423769	390.279	250.072	508.21	0	0	0.000256311	35.5875	20.0192	55.1153	0.117989	0.0661221	0.189838	0.174062	0.101946	0.260147	211.229	133.22	279.543	179.05	113.375	238.905	0.505095	0.325352	0.640778
MNG	Mongolia	66.3287	10973.8	63.049	6430.38	27.7581	5081.61	38.5706	5892.21	40.4334	29.6891	54.5069	6689.54	5401.2	8253.39	38.4341	27.724	52.1105	3919.9	2903.24	5256.91	16.9211	11.4785	24.4985	23.5123	15.4123	35.0232	3097.7	2417.65	3951.12	3591.84	2714.03	4739.42	0.609591	0.524546	0.697494
MOZ	Mozambique	12927.5	864067	4789.38	439065	5161.23	360656	7766.3	503411	9963.63	7939.36	12172	665962	488750	915313	3691.32	2712.07	4841.74	338401	187880	575076	3977.91	3022.73	5080.82	5985.72	4527.84	7761.3	277968	182074	434529	387994	264088	591013	0.77073	0.665298	0.855775
MRT	Mauritania	1656.41	123669	954.784	87899.5	748.784	55178.2	907.626	68491.3	1237.13	945.222	1588.17	92365.8	61161.1	151514	713.106	485.45	1015.06	65650	36005.6	125991	559.249	390.272	784.744	677.884	481.582	924.836	41211.3	24324.3	77412.9	51154.5	30206.7	97949.2	0.746876	0.636496	0.8362
MUS	Mauritius	22.5733	2068.1	0.521763	263.225	13.8766	1020.52	8.69669	1047.59	15.2722	11.7934	18.8045	1399.2	1129.02	1631	0.353004	0.0265325	1.72764	178.087	124.06	243.719	9.38836	7.00327	12.0042	5.88383	4.30877	7.70984	690.44	546.706	820.104	708.756	562.16	845.062	0.67656	0.555014	0.764934
MWI	Malawi	5781.88	340161	1392.23	136356	2412.12	139883	3369.76	200278	4393.3	3600.57	5235.58	258468	208317	316332	1057.87	789.613	1372.65	103609	72822.8	143134	1832.82	1394	2359.16	2560.48	2025.11	3161.12	106289	81562.5	137969	152179	115469	196433	0.759839	0.65839	0.843334
MYS	Malaysia	1772.61	92503.3	65.319	13990	811.795	40821.7	960.82	51681.5	1104.43	825.999	1432.89	57634.1	45634.5	69321.8	40.6969	31.6688	49.8578	8716.46	6431.51	11355.7	505.788	339.496	736.457	598.638	433.447	795.111	25433.9	19802.2	31171.4	32200.1	24882.6	40460.6	0.623049	0.504165	0.728586
NAM	Namibia	644.834	38055.9	161.626	15709.5	241.259	14457.6	403.575	23598.4	468.983	368.955	580.906	27677.8	22536.7	32637.9	117.55	90.6187	147.992	11425.4	8698.23	14489.5	175.466	131.443	230.872	293.518	220.697	377.29	10514.9	8328.54	12965.8	17162.9	13611.5	21024.9	0.727293	0.614217	0.818002
NER	Niger	16030.4	1125128	6759.29	619777	7157.79	502704	8872.59	622424	12671	10118.6	15541.2	889341	692372	1.12398e+06	5342.78	3922	7025.3	489893	339174	678232	5657.77	4217.17	7472.57	7013.2	5343.98	8972.14	397355	285850	539531	491986	358411	666685	0.790435	0.684076	0.875161
NGA	Nigeria	144724	10946570	86365.4	7.76659e+06	71541.8	5.28803e+06	73182.2	5658536	109867	88117.2	134252	8.31004e+06	5825822	11798204	65563.9	49075.6	84987	5895970	3.69113e+06	9144980	54310.7	41291.9	70355.2	55556	41660.2	72372.8	4014386	2.46255e+06	6414606	4295652	2.70033e+06	6959432	0.759145	0.659974	0.841797
NIC	Nicaragua	122.384	15817.7	65.9124	7656.93	62.0854	7512.69	60.2983	8305.02	76.8748	59.3882	95.8947	9935.83	7839.11	12136.6	41.4026	30.3936	54.6124	4809.67	3535.07	6294.99	38.9987	28.6398	51.5643	37.8761	28.0095	49.3341	4719.07	3605.52	5961.38	5216.77	3976.23	6647	0.628146	0.516339	0.731404
NLD	Netherlands	583.935	17280.2	1.47293	1827.73	371.996	9097.42	211.94	8182.73	103.238	64.4332	157.403	3055.08	1993.72	4421.33	0.260409	0.0868628	0.640086	323.136	182.788	529.31	65.7677	39.0057	104.662	37.4703	22.8881	58.1353	1608.4	1032.14	2351	1446.68	939.235	2117.36	0.176797	0.116593	0.252291
NOR	Norway	127.814	5862.46	0.693983	775.179	76.3005	3002.22	51.5135	2860.24	22.586	14.6957	32.8949	1035.96	677.185	1503.07	0.122634	0.00347743	0.765024	136.982	80.7433	217.332	13.4831	8.56991	20.0161	9.10295	5.94921	13.2907	530.523	345.8	769.852	505.433	326.687	738.489	0.17671	0.116918	0.253483
NPL	Nepal	6070.65	306648	985.484	92790.6	3796.86	169731	2273.79	136916	4234.54	3297.31	5404.38	213900	174997	259525	687.417	546.063	839.678	64725.4	50570.2	80612.7	2648.47	1909.24	3632.73	1586.07	1215.25	2054.58	118395	93589.7	150737	95505	74184.5	122854	0.697543	0.59983	0.78811
NZL	New Zealand	80.8412	5240.95	1.96856	639.161	47.7447	2688.5	33.0966	2552.45	14.2528	8.80478	21.9454	924.013	603.667	1338.53	0.347069	0.0104017	2.05314	112.688	66.2264	180.327	8.41769	4.94552	13.7753	5.83513	3.50274	9.39394	474	307.135	691.557	450.013	291.523	659.117	0.176306	0.116191	0.253802
OMN	Oman	78.2601	12544.1	13.8079	2964.16	27.1891	4573.77	51.071	7970.3	13.7726	8.72006	20.788	2207.57	1432.96	3195.37	2.42998	1.3729	3.99491	521.648	325.634	794.834	4.78487	2.88871	7.55446	8.98772	5.48557	14.0619	804.914	515.744	1198.13	1402.65	907.325	2053.26	0.175985	0.116642	0.253123
PAK	Pakistan	104383	5761024	29184.6	2661650	50749.3	2.7314e+06	53633.3	3029618	71610.6	55338.3	88564	3952289	3.07605e+06	4789774	20021.8	14568.4	26212	1.826e+06	1.37072e+06	2.32663e+06	34816	25623.2	44816.3	36794.5	26752.6	48400.7	1873851	1385801	2.46243e+06	2.07844e+06	1578639	2.58988e+06	0.686039	0.560411	0.778551
PAN	Panama	162.985	13578.6	52.3022	5732.2	78.4713	6486.31	84.5138	7092.29	91.4546	72.3044	113.576	7619.26	5996.35	9574.48	29.3479	19.9735	41.833	3216.46	2228.22	4532.1	44.032	34.0167	56.341	47.4226	35.9547	61.8285	3639.62	2790.67	4698.33	3979.64	3010.46	5216.56	0.561123	0.461866	0.671424
PER	Peru	1108.15	107835	376.534	43658.7	571.195	51228.9	536.956	56606	619.512	484.969	799.633	60285.1	49469.6	72147.1	210.501	168.93	258.432	24407.4	19304.3	30410.1	319.327	226.516	462.391	300.185	234.648	380.52	28639.5	23128.2	34837.9	31645.6	25654.3	38539.3	0.55905	0.465475	0.660474
PHL	Philippines	6188.73	539520	3812.97	371349	2745.56	238706	3443.17	300814	4171.98	3291.4	5207.35	363704	278476	471533	2570.42	1879.63	3432.36	250336	175352	346080	1850.85	1363.57	2456.84	2321.13	1733.58	3064.41	160918	116097	221985	202787	144557	283210	0.674126	0.571006	0.773248
PNG	Papua New Guinea	2294.99	128256	470.319	45972.4	980.894	50718	1314.09	77538.2	1768.57	1409.89	2154.8	98837.1	77656.7	123704	362.438	244.699	517.552	35427.3	22536	52741.5	755.898	555.439	996.161	1012.67	781.419	1266.4	39084.4	29879.8	50577.2	59752.7	43929.8	79125.3	0.770622	0.654501	0.866034
POL	Poland	839.01	46932.8	1.89415	4285.03	536.378	25861.3	302.632	21071.5	148.253	96.7728	215.658	8292.99	5465	11905.3	0.334696	0.00541839	1.92919	757.161	449.927	1197.52	94.7776	61.1889	138.748	53.4749	35.1896	77.3052	4569.68	3013.12	6615.48	3723.31	2452.71	5416.85	0.176699	0.117319	0.251831
PRK	Democratic People's Republic of Korea	374.462	62393.1	256.93	28705.8	171.7	29194.4	202.762	33198.8	204.385	156.073	263.178	34054.8	27102.8	42354.1	140.235	100.622	189.554	15667.9	11059.4	21703.8	93.7155	66.6676	127.568	110.67	79.1154	151.943	15934.6	12335.4	20572.1	18120.2	13815.7	23860.9	0.545811	0.45604	0.644798
PRT	Portugal	230.621	8336.19	0	840.056	150.848	4691.85	79.773	3644.34	40.7255	25.8405	60.9398	1472.09	967.007	2124.41	0	0	0.000100842	148.346	87.7246	238.626	26.6384	16.3568	41.7404	14.0872	8.82545	21.5697	828.538	535.479	1217.17	643.556	418.256	938.238	0.176591	0.117494	0.252105
PRY	Paraguay	192.141	21992.8	116.862	12214.3	92.6493	10297.1	99.4914	11695.7	120.518	92.9579	153.591	13794.8	10856.1	17170.4	73.3007	53.0578	98.1513	7661.3	5427.9	10400.2	58.1134	41.7504	79.563	62.405	45.7335	83.1487	6458.79	4927.46	8425.86	7336	5477.04	9824.45	0.627241	0.526051	0.720883
QAT	Qatar	9.93685	3231	0.730267	448.186	2.9113	926.992	7.02555	2304.01	1.75453	1.02658	2.9344	570.49	369.531	825.465	0.128942	0.0028304	0.779111	79.1351	47.0817	124.788	0.514041	0.273428	0.961773	1.24049	0.697783	2.10682	163.677	103.974	242.421	406.814	259.209	593.892	0.176568	0.116437	0.252154
ROU	Romania	223.443	33514.5	2.16486	2257.64	126.811	18677.3	96.6326	14837.2	112.243	68.6333	147.345	16835.5	10442.6	21472.8	1.08749	0.0146144	6.17163	1134.09	646.69	1628.27	63.7014	38.072	86.6299	48.5419	29.0028	65.4852	9382.26	5817.63	12197.3	7453.24	4572.49	9696.89	0.502335	0.316046	0.626604
RUS	Russian Federation	403.199	275343	85.7911	32484.9	230.577	154833	172.622	120511	193.199	115.903	245.227	131935	78995.2	170064	41.1081	24.7169	53.5313	15565.6	8912.68	22067.8	110.485	66.5015	141.799	82.7143	49.9872	105.914	74190.4	44077.8	96432	57744.5	34547.8	75692.7	0.479165	0.28877	0.604965
RWA	Rwanda	3121.24	191271	827.437	80093.9	1325.56	81563.3	1795.67	109708	2207.68	1752.26	2703.54	135288	109307	162518	585.255	439.556	757.852	56651.2	41933.6	74495.6	937.585	697.764	1220.09	1270.1	958.998	1632.86	57690.5	44836.4	72047.5	77597.6	60202	97019.4	0.70731	0.600539	0.79679
SAU	Saudi Arabia	456.604	68396	38.9273	13190.7	213.32	30376.4	243.284	38019.6	80.6072	51.1432	121.152	12074.4	7874.61	17538.7	6.87208	4.44376	10.1435	2328.63	1432.44	3579.94	37.6587	22.4888	60.481	42.9485	27.1394	65.8528	5362.55	3460.31	7948.53	6711.84	4389.76	9880.21	0.176536	0.117321	0.25538
SDN	Sudan	6276.94	590482	4679.12	453491	2569.05	251501	3707.89	338981	4701.39	3702.38	5751.72	442267	333558	574839	3504.63	2691.76	4385.62	339661	241175	471204	1924.2	1439.38	2471.34	2777.18	2095.23	3580.78	188373	132174	269013	253894	178225	359049	0.748993	0.62631	0.84595
SEN	Senegal	5342.99	344148	1692.38	163389	2303.04	149399	3039.95	194749	3952.43	3255.63	4695.44	254580	207401	304573	1251.92	984.621	1550.03	120866	93382.4	152356	1703.66	1316.62	2153.59	2248.78	1790.23	2759.51	110516	87517.5	137052	144064	112119	181393	0.739742	0.639895	0.8236
SGP	Singapore	27.6898	2763.23	0.800433	114.8	16.6369	1365.92	11.0529	1397.3	4.86688	3.09603	7.29619	485.677	320.525	706.142	0.140688	0.00175882	0.888476	20.1778	10.4088	37.289	2.92417	1.82454	4.51595	1.94271	1.19924	3.01885	240.081	155.964	350.563	245.597	159.797	363.47	0.175765	0.117422	0.250801
SLB	Solomon Islands	218.25	9451.62	25.9598	2758.95	121.306	4406.81	96.944	5044.8	160.754	125	202.456	6961.66	5708.3	8231.42	19.1209	13.8454	25.5137	2032.13	1474.1	2750.13	89.3487	63.1663	124.564	71.4049	54.9753	90.1756	3245.87	2597.63	3937.51	3715.79	2938.38	4600.9	0.736558	0.625752	0.831762
SLE	Sierra Leone	5274.85	353294	2317.25	209998	2223.92	150485	3050.93	202809	4134.25	3313.92	5052.24	276900	232362	321139	1816.19	1283.81	2479.95	164590	137099	192474	1743.03	1302.2	2285.96	2391.22	1803.6	3080.42	117945	96426.6	140729	158955	129790	192413	0.783767	0.680001	0.866702
SLV	El Salvador	198.883	19774.5	92.5798	10165.4	95.3256	9491.63	103.558	10282.9	112.622	84.2145	148.67	11197.7	8859.4	14075.2	52.4252	37.9112	70.577	5756.35	4146.83	7813.75	53.9801	36.8384	79.1678	58.6416	41.8608	81.2909	5374.83	4183.7	6940.94	5822.88	4404.71	7715.46	0.56627	0.466551	0.67655
SOM	Somalia	15362.7	1.04604e+06	7304.59	656791	7255.49	487051	8107.19	558991	11706.2	8873.06	15044.1	797074	535526	1.19234e+06	5566.03	3577.79	8203.44	500468	270008	903613	5528.61	3851.52	7700.36	6177.6	4379.88	8538.07	371128	223063	641508	425946	256025	747159	0.76199	0.642717	0.859573
SRB	Serbia	167.025	13706.4	0.577226	870.822	94.9912	6982.12	72.0334	6724.3	86.6412	47.787	139.516	7109.98	4611.13	9121.01	0.299427	0.0046001	1.69691	451.724	263.979	661.13	49.2751	25.3588	83.956	37.3661	15.8954	76.2268	3621.86	2340.66	4710.18	3488.12	2223.67	4575	0.518733	0.339607	0.651937
SSD	South Sudan	7269.64	466264	3157.42	286375	3372.38	217857	3897.27	248407	5746.79	4549.61	7103.78	368591	282026	469528	2496	1651.78	3600.91	226385	153379	321672	2665.93	1944.96	3566.5	3080.86	2295.65	4042.55	172220	122462	240527	196371	140134	267925	0.790519	0.682142	0.877465
STP	Sao Tome and Principe	23.9008	2051.07	12.5128	1219.84	11.5863	978.49	12.3145	1072.58	17.3969	13.4952	21.9992	1492.93	1085.2	2112.82	9.10783	6.23746	12.6923	887.896	529.853	1507.33	8.43342	6.066	11.3869	8.9635	6.51443	12.0941	712.224	472.155	1149.92	780.71	521.803	1238.71	0.727881	0.620137	0.818941
SUR	Suriname	31.46	1771.53	0.557608	188.907	16.9826	858.262	14.4774	913.273	20.378	15.1154	27.073	1147.5	939.408	1366.67	0.361186	0.00460228	2.03276	122.363	86.714	166.111	11.0003	7.30253	16.4051	9.37764	6.85401	12.7152	555.932	448.672	671.69	591.565	474.611	721.555	0.647742	0.539836	0.755313
SVK	Slovakia	33.9001	8877.18	0.837101	723.322	20.7705	4289.68	13.1295	4587.5	5.96671	3.49488	9.65145	1562.46	1021.84	2255.01	0.147337	0.00317672	0.839834	127.311	76.3772	202.696	3.6558	1.91744	6.62629	2.31091	1.32976	3.87842	755.022	487.894	1100.6	807.441	521.308	1185.4	0.176009	0.116247	0.252392
SVN	Slovenia	4.0891	2517.49	0	218.791	3.09304	1335.13	0.996064	1182.36	0.720699	0.381188	1.25229	443.705	291.437	644.572	0	0	0.000101463	38.5617	21.9	63.516	0.545144	0.255965	1.03207	0.175555	0.0842534	0.328516	235.315	153.425	346.988	208.39	135.483	308.048	0.176249	0.117421	0.253657
SWE	Sweden	289.323	12521.1	0.949549	1523.53	183.062	6507.46	106.261	6013.62	51.1365	32.548	75.9857	2213.04	1464.79	3184.9	0.167828	0.00183786	0.939227	269.278	159.582	427.292	32.3553	19.4548	50.4248	18.7811	11.6002	28.5719	1150.16	746.458	1671.52	1062.88	692.068	1539.52	0.176745	0.117958	0.251571
SWZ	Eswatini	517.158	28677.3	105.064	9991.82	190.649	10568.6	326.51	18108.7	376.239	297.226	457.009	20863.1	16945.7	24758	76.4354	62.7722	88.3267	7269.17	5738.45	8831.23	138.699	103.13	180.643	237.54	181.782	301.884	7688.79	6056.75	9405.11	13174.3	10429.9	16064.4	0.727513	0.610457	0.822107
SYC	Seychelles	5.92545	287.747	0.205477	40.6423	3.11802	127.421	2.80743	160.325	1.04863	0.64225	1.63957	50.9226	33.4111	73.6676	0.0363633	0.0013635	0.203065	7.19248	4.19973	11.578	0.551797	0.304855	0.965728	0.496831	0.305332	0.779245	22.5498	14.6052	32.8922	28.3728	18.4194	41.7848	0.17697	0.117157	0.252302
SYR	Syrian Arab Republic	2155.89	211991	1958.38	179350	973.722	96500.9	1182.17	115490	1143.58	783.241	1426.45	112449	76437.7	141378	1038.81	710.56	1297.3	95135.2	64423.6	120466	516.505	351.126	651.63	627.073	425.024	796.235	51188.4	34619.6	65908.7	61261	41245.9	78885.9	0.530444	0.364789	0.651248
TCD	Chad	14841.6	1.07825e+06	8340.33	752893	6852.86	494805	7988.72	583446	11753.9	9665.47	14025.3	853931	624206	1.15335e+06	6605.2	5187.34	8201.33	596260	387963	884348	5427.18	4244.88	6778.9	6326.74	5005.93	7789.02	391865	259989	577076	462066	304393	698399	0.791959	0.688945	0.877881
TGO	Togo	3190	206274	1081.05	101555	1322.25	85401.7	1867.75	120873	2478.15	2009.86	2957.25	160244	135674	183654	839.809	620.201	1101.35	78892.5	67016.5	90328.4	1027.19	784.148	1317.46	1450.96	1135.17	1806.2	66344.2	54930.1	78342.1	93899.7	78414.5	109568	0.776849	0.672531	0.861757
THA	Thailand	6863.09	240281	124.725	19099	3612.98	106181	3250.11	134100	4227.85	3025.46	5838.5	148019	118409	180202	76.8342	59.0174	97.8789	11765.5	8925.23	14955	2225.7	1368.22	3546.28	2002.15	1454.7	2716.35	65410.4	51283	81416.2	82609	64511.7	102654	0.616027	0.500747	0.730779
TJK	Tajikistan	734.004	77090.8	608.664	57927.3	321.451	34721.6	412.553	42369.2	393.569	272.88	509.182	41335.7	29023	52802.9	326.362	222.676	432.091	31060.3	21282	41077	172.36	113.594	236.591	221.208	144.924	302.84	18617.5	12705.3	24767.1	22718.1	15419.4	30675.5	0.536194	0.392201	0.636588
TKM	Turkmenistan	350.279	37816.6	335.833	30823	148.461	16734.2	201.818	21082.3	176.719	99.8634	270.937	19078.8	11332.9	28798.4	169.431	96.7946	261.464	15550.5	8663.93	24887.7	74.9	38.4746	126.762	101.819	51.7902	175.552	8442.59	4665.41	13870.4	10636.2	5637.75	17965.3	0.50451	0.336059	0.633941
TLS	Timor-Leste	284.651	18486.6	123.297	11673.5	123.999	7930.57	160.653	10556	172.703	134.505	216.292	11216.1	8533.92	14646.6	74.8062	54.0547	100.035	7082.51	4826.58	10077.2	75.2321	55.3385	99.704	97.4707	71.6922	129.46	4811.61	3401.25	6826.5	6404.51	4513.84	9004.7	0.606717	0.509422	0.701258
TON	Tonga	4.00831	422.194	1.63345	182.017	2.37831	204.811	1.63	217.383	2.70859	1.31848	8.67786	285.295	208.604	409.167	1.1038	0.0171763	6.65265	122.997	60.7555	240.685	1.60713	0.734428	4.99197	1.10146	0.467206	3.94279	138.399	92.5341	238.122	146.895	102.952	228.58	0.675743	0.565381	0.782604
TTO	Trinidad and Tobago	17.986	2394.94	3.21467	490.136	8.82332	1136.53	9.16264	1258.41	3.15684	1.93881	5.0553	420.353	272.783	615.199	0.564228	0.112219	1.81278	86.0271	44.9371	154.497	1.54864	0.921572	2.56516	1.6082	0.931039	2.89383	199.48	128.737	295.657	220.872	140.767	329.742	0.175517	0.116636	0.250984
TUN	Tunisia	184.082	27574	52.2232	7947.34	89.582	13470.7	94.4995	14103.2	99.8314	69.2913	129.244	14954	10862.1	18037.5	28.3217	19.8014	36.1083	4310.01	3049.23	5423.13	48.5823	31.9182	69.1711	51.2491	35.236	66.8726	7305.46	5264.05	8968.96	7648.49	5522.67	9375.28	0.542321	0.396702	0.64275
TUR	Türkiye	740.703	178623	128.251	35207.8	405.74	88449.3	334.963	90173.5	301.943	156.169	440.573	72814.5	38796.4	98370.4	52.2807	27.7916	70.6758	14352.2	7336.62	20670.5	165.397	80.3503	262.601	136.546	71.1903	193.502	36055.8	19048.2	49587.8	36758.7	19453.1	50493.4	0.407644	0.218911	0.543968
TZA	United Republic of Tanzania	17586.7	1.18696e+06	7331.64	672706	8086.55	534981	9500.18	651983	12995.8	10558.9	15496.5	877110	697623	1071926	5417.73	4280.62	6649.27	497098	366591	655303	5975.57	4617.21	7543.49	7020.18	5558.22	8632.55	395325	299506	513420	481784	367031	616512	0.738952	0.628064	0.833512
UGA	Uganda	12103.3	863830	4485.39	426834	5054.59	360745	7048.72	503085	9088.56	7340.91	11019.6	648663	506419	818131	3368.15	2667.42	4141.04	320516	219212	453411	3795.57	2880.53	4941.84	5293	4126.3	6711.05	270889	196535	367068	377774	277337	503848	0.750915	0.647253	0.843506
UKR	Ukraine	188.896	70821.2	128.661	15575.8	92.8015	36939.4	96.0948	33881.8	92.3278	56.2178	126.938	34615.6	21766.9	45679.9	62.8865	37.4281	90.8294	7613.07	4348.94	11311.1	45.3591	27.2399	63.8844	46.9687	27.6561	68.7033	18055.1	11238.2	23977.5	16560.6	10290.3	22349.9	0.488775	0.309751	0.630378
URY	Uruguay	134.312	4910.56	2.03422	558.255	79.7384	2402.24	54.5733	2508.32	23.6911	15.1953	35.4963	866.169	566.105	1264.1	0.358813	0.00515317	2.44049	98.4701	58.5853	155.775	14.065	8.74996	21.4953	9.62613	6.0769	14.654	423.729	276.077	617.292	442.44	288.251	649.001	0.176389	0.116556	0.252856
USA	United States of America	9954.62	456849	376.848	58956	5878.05	247741	4076.57	209108	1746.75	1151.28	2518.15	80163.9	52962.4	116107	66.126	43.4021	95.7023	10345.1	6659.15	15130.3	1031.43	676.214	1498.77	715.32	472.115	1034.36	43471.4	28645.5	62503.1	36692.5	24348.7	52955.5	0.175471	0.116708	0.252082
UZB	Uzbekistan	599.031	94337	560.891	55073.1	249.961	42915.7	349.069	51421.4	283.727	174.519	383.784	44682.1	28208	57465.1	265.662	160.135	364.606	26085	15750.8	35657.7	118.392	68.7272	171.767	165.334	96.3707	242.404	20326.7	12580.3	27039.2	24355.4	14974.3	33085.6	0.473643	0.310696	0.570816
VCT	Saint Vincent and the Grenadines	1.97507	234.846	0.192656	39.1676	1.09786	110.602	0.877215	124.244	1.15279	0.748701	1.77197	137.072	103.126	169.842	0.112448	0.00342343	0.64009	22.861	14.0204	34.8423	0.640787	0.385495	1.00337	0.512004	0.292487	0.876827	64.5552	47.5927	81.8095	72.5173	53.609	92.6988	0.58367	0.448419	0.70559
VEN	Venezuela (Bolivarian Republic of)	1359.05	105149	558.805	56124.1	691.09	48797	667.959	56352.2	592.433	311.88	833.357	45836.3	23871.5	66304.2	243.593	118.625	379.614	24465.4	11674.1	40636.9	301.258	156.5	439.268	291.175	150.726	427.244	21271.4	10755.8	32481	24564.9	12445.2	38459.4	0.435917	0.236253	0.584356
VNM	Viet Nam	4389.59	308645	1524.53	154471	1931.51	120135	2458.08	188510	2520.3	1984.71	3229.68	177209	143558	216376	875.312	680.59	1113.29	88690.1	65930.6	117613	1108.98	773.107	1663	1411.32	1105.45	1762.72	68975.7	54582.2	85973.7	108234	83855.6	137593	0.574153	0.488453	0.659493
VUT	Vanuatu	79.8921	4392.22	22.0036	2142.16	40.9667	2050.9	38.9254	2341.33	55.2666	43.0238	68.3011	3038.39	2413.07	3719.41	15.2213	11.1878	19.9292	1481.88	1036.95	2021.26	28.3393	20.5039	38.0611	26.9273	20.4364	34.469	1418.74	1079.71	1823.74	1619.65	1228.61	2102.55	0.691766	0.580484	0.781187
WSM	Samoa	11.9164	950.541	2.86232	344.222	7.46903	468.837	4.44739	481.704	7.88324	4.92473	15.8514	628.825	486.761	801.87	1.89355	0.0920249	9.70553	227.718	125.13	389.474	4.94109	2.84968	9.76601	2.94214	1.67793	7.42252	310.156	225.616	451.171	318.669	240.315	425.469	0.661545	0.560414	0.72392
YEM	Yemen	4371.76	425983	3449.17	328858	1988.52	196196	2383.24	229788	2760.82	1877.22	3739.87	269014	182117	367900	2178.19	1428.88	3084.55	207678	132492	300032	1255.78	799.194	1826.42	1505.04	953.267	2213.49	123900	78968	183959	145114	91658.7	217966	0.631512	0.465745	0.765758
ZAF	South Africa	15843.2	841029	2989.41	276217	8293.7	414555	7549.45	426475	9725.69	7404.5	12190.2	516285	400325	627277	1835.12	1391.1	2291.9	169562	127178	214852	5091.28	3661.54	6804.89	4634.41	3472.87	5853.19	254484	190795	323729	261801	201955	320972	0.613873	0.48603	0.723123
ZMB	Zambia	6275.29	441856	2773.21	256610	2831.72	194590	3443.57	247266	4642.59	3819.08	5516.16	326894	258386	405862	2051.68	1617.28	2547.45	189846	135136	258497	2094.97	1639.33	2622.82	2547.63	2026.54	3134.25	143962	106702	189853	182932	135645	242969	0.739821	0.635554	0.830346
ZWE	Zimbabwe	4594.6	274070	1362.3	128637	1678.07	106586	2916.53	167484	3448.04	2831.23	4101.75	205677	170560	242881	1022.35	864.582	1168.97	96535.9	79276.1	115013	1259.32	1007.74	1557.77	2188.72	1734.32	2719.3	79987.6	65997.5	94725.8	125689	99575.6	156055	0.750455	0.646806	0.837823

## Sheet: p4
iso3	country	ari_dths_all	ari_dalys_all	ari_dths_u5	ari_dalys_u5	ari_dths_f	ari_dalys_f	ari_dths_m	ari_dalys_m	ari_dths_hyg	ari_dths_hyg_lcl	ari_dths_hyg_ucl	ari_dalys_hyg	ari_dalys_hyg_lcl	ari_dalys_hyg_ucl	ari_dths_hyg_u5	ari_dths_hyg_u5_lcl	ari_dths_hyg_u5_ucl	ari_daly_hyg_u5	ari_daly_hyg_u5_lcl	ari_daly_hyg_u5_ucl	ari_dths_hyg_f	ari_dths_hyg_f_lcl	ari_dths_hyg_f_ucl	ari_dths_hyg_m	ari_dths_hyg_m_lcl	ari_dths_hyg_m_ucl	ari_daly_hyg_f	ari_daly_hyg_f_lcl	ari_daly_hyg_f_ucl	ari_daly_wash_m	ari_daly_hyg_m_lcl	ari_daly_wash_m_ucl	PAF_ari_hyg	PAF_ari_hyg_lcl	PAF_ari_hyg_ucl
AFG	Afghanistan	14659.2	1.07996e+06	9809	880216	6755.3	493894	7903.91	586069	2137.61	477.573	3924.4	157481	33998	309541	1430.35	316.621	2741.55	128354	26432.3	259049	985.062	215.368	1840.54	1152.55	253.272	2200.84	72019.9	14556.8	155198	85460.9	17256.2	179937	0.14582	0.033321	0.257764
AGO	Angola	25035.3	1.83208e+06	16791.7	1.50201e+06	10863	810752	14172.3	1.02133e+06	3966.98	1621	6737.13	290303	110229	553373	2660.73	1047.24	4761.39	238002	86099.6	474990	1721.3	685.672	3041.79	2245.68	883.091	3994.08	128468	46630.7	256471	161835	54928.3	349860	0.158455	0.0665781	0.256708
ALB	Albania	645.985	12808.9	26.4116	2553.65	348.857	5927.73	297.128	6881.17	88.4934	7.67531	171.683	1754.69	154.194	3358.46	3.61812	0.31321	7.41752	349.824	28.458	780.107	47.7899	4.05516	95.6608	40.7035	3.50965	79.7055	812.039	72.4144	1591.1	942.65	82.4617	1845.75	0.13699	0.012025	0.257163
ARE	United Arab Emirates	705.509	32255.3	35.2307	3970.02	174.71	9020.7	530.799	23234.7	66.6243	35.0821	119.456	3046.01	1615.16	5472.71	3.32699	1.55032	6.57756	374.906	154.097	841.695	16.4987	8.53779	30.3855	50.1256	26.419	90.4987	851.863	442.826	1567.51	2194.15	1151.68	4007.76	0.0944343	0.0506368	0.167046
ARG	Argentina	40999.8	692934	360.087	39410	22059.5	330395	18940.3	362538	4844.14	2638.95	8270.27	81870.4	45014.2	139842	42.5444	22.2689	75.2598	4656.3	2463.62	8369.65	2606.34	1411.61	4498.66	2237.8	1220.73	3854	39036.3	21359	66623.8	42834	23417.5	73468.2	0.11815	0.0648373	0.201226
ARM	Armenia	1218.22	26368.8	58.4311	5458.34	733.159	12825.5	485.057	13543.3	167.892	17.3825	315.979	3634.09	380.958	6774.29	8.05286	0.847518	15.7905	752.257	77.678	1470.09	101.042	10.5311	193.18	66.8495	7.0164	126.265	1767.58	183.755	3326.61	1866.51	195.907	3528.4	0.137818	0.014616	0.256388
ATG	Antigua and Barbuda	23.6749	544.672	0.88164	91.2048	12.3352	249.975	11.3397	294.697	2.25256	1.167	4.0321	51.823	26.8299	92.0197	0.083884	0.0412951	0.157872	8.67772	4.22818	16.5788	1.17364	0.602102	2.11609	1.07893	0.558401	1.94092	23.784	12.1743	42.6772	28.0391	14.5055	50.3296	0.0951454	0.0499388	0.168308
AUS	Australia	4469.25	79268.9	33.9006	6212.85	2465.49	39641.4	2003.76	39627.5	419.892	218.189	767.485	7447.43	3928.27	13555.2	3.18501	1.63742	5.89232	583.706	293.406	1112.28	231.636	119.272	427.121	188.256	97.717	345.836	3724.37	1943.31	6816.83	3723.06	1943.8	6828.38	0.0939514	0.0498105	0.170559
AUT	Austria	1590.47	28655	5.7863	1360.46	825.868	13339.7	764.599	15315.3	150.551	79.482	271.129	2712.44	1431.72	4823.34	0.547722	0.278891	1.01016	128.779	62.867	249.266	78.1753	40.3567	141.5	72.3757	38.1511	129.083	1262.72	663.226	2264.92	1449.72	765.252	2571.6	0.0946584	0.050271	0.167418
AZE	Azerbaijan	1798.11	89667	471.271	42898.3	797.276	36808.6	1000.84	52858.4	247.723	25.3511	470.065	12353.3	1275.78	23587.1	64.9261	6.46301	129.95	5910.02	586.671	11973.7	109.839	11.2951	210.54	137.883	14.1245	263.959	5071.05	509.236	9947.85	7282.21	732.995	14230.6	0.137768	0.0142642	0.25679
BDI	Burundi	7956.04	520053	4023.54	360371	3666.93	234866	4289.11	285187	1287.99	511.868	2177.82	84190.4	32572.7	144605	651.362	230.792	1255.31	58339.8	21877.8	104574	593.632	225.423	1045.25	694.356	268.659	1237.87	38022.1	14369.7	68403.1	46168.4	17295.3	82667.2	0.161888	0.0660166	0.2577
BEL	Belgium	5701.09	74593.7	13.5941	2419.75	3134.64	36901.1	2566.45	37692.5	539.45	280.56	968.248	7058.23	3714.13	12589.6	1.2863	0.657774	2.37777	228.962	113.833	420.948	296.607	151.567	550.924	242.843	126.134	437.313	3491.67	1811.33	6281.02	3566.56	1864.26	6376.84	0.0946223	0.0500446	0.166948
BEN	Benin	10222.1	649244	5279.46	471348	4638.61	288962	5583.47	360282	1662.28	645.071	2743.14	105578	39377.8	187540	858.53	318.122	1528.91	76649.2	26882.7	145185	754.315	291.091	1288.32	907.967	348.149	1551.03	46990.1	17061.3	87914.5	58588	20664.1	117797	0.162617	0.0650201	0.258894
BFA	Burkina Faso	16856.1	1140375	9688.81	864648	7640.68	511338	9215.42	629037	2753.69	1123.54	4501.8	186297	72149.6	321589	1582.81	618.105	2741.76	141253	53501.6	258071	1248.22	498.98	2090.23	1505.47	598.57	2572.9	83534.6	32090.6	148762	102762	37889.4	197129	0.163365	0.0676337	0.258728
BGD	Bangladesh	29699.6	1.47951e+06	8659.26	801862	14437.6	693816	15262	785692	4047.78	2402.7	6628.3	201643	113748	345525	1180.18	625.75	2116.89	109286	53730	209758	1967.71	1158.57	3256.32	2080.07	1207.3	3442.86	94560.7	53033	164948	107083	56581.1	200438	0.136291	0.0825423	0.218026
BGR	Bulgaria	1400.17	39685.6	53.7891	5148.23	564.838	14807.9	835.335	24877.7	191.297	17.7376	360.13	5422.01	491.138	10216.8	7.34888	0.657038	14.3726	703.371	63.8205	1371.79	77.1704	6.93336	146.707	114.127	10.2743	216.799	2023.11	184.743	3831.88	3398.89	309.805	6444.5	0.136624	0.0124065	0.256445
BHR	Bahrain	104.447	4374.26	1.91997	353.006	42.4631	1508.82	61.9839	2865.44	9.83628	5.16727	17.5981	411.946	218.25	743.078	0.180813	0.0897596	0.340962	33.2443	16.2408	62.7415	3.99896	2.05248	7.2936	5.83732	3.05228	10.5578	142.093	74.0599	255.181	269.852	140.481	486.214	0.0941749	0.0500335	0.167784
BHS	Bahamas (the)	97.7879	3319.72	9.10755	859.657	43.8121	1430.77	53.9758	1888.95	9.21716	4.83155	16.2294	312.906	164.048	555.383	0.858447	0.424203	1.61672	81.0284	39.2225	155.919	4.12959	2.16842	7.35128	5.08758	2.67077	9.01796	134.859	70.3524	241.521	178.046	92.5725	320.669	0.0942567	0.0500536	0.16561
BIH	Bosnia and Herzegovina	440.345	11188.3	9.36514	992.623	211.805	5067.04	228.541	6121.28	59.7024	5.56015	116.399	1516.92	140.705	2945.43	1.26973	0.112899	2.65024	134.581	12.02	304.259	28.7167	2.63856	57.1773	30.9858	2.86447	60.4652	686.995	63.6966	1349.2	829.929	77.6596	1608.84	0.135581	0.0126008	0.258601
BLR	Belarus	1091.45	37413.7	21.0131	2547.12	418.643	11569.7	672.806	25844	148.469	13.064	283.034	5089.37	446.172	9676.41	2.8584	0.249973	5.78962	346.484	30.0149	699.6	56.9478	5.01032	111.843	91.5214	7.98374	175.616	1573.82	138.767	3008.13	3515.55	308.903	6727.42	0.136029	0.0119448	0.257252
BLZ	Belize	96.6421	2874.76	3.6478	394.368	41.3778	1202.44	55.2643	1672.32	11.2925	6.41955	18.8918	335.911	191.28	564.69	0.426239	0.23032	0.757979	46.0812	24.6222	81.5583	4.83492	2.71453	8.25712	6.45753	3.65129	10.9593	140.503	79.1842	237.413	195.408	110.875	330.122	0.116848	0.0669096	0.195965
BOL	Bolivia (Plurinational State of)	8084.45	205917	737.469	67724.8	4385.82	102374	3698.63	103543	1085.38	628.095	1802.52	27645.5	15865.9	46439	99.0092	53.2534	175.564	9092.44	4409.1	17287	588.821	335.155	996.739	496.561	283.219	831.735	13744.3	7746.63	23341.2	13901.2	7674.67	24258.8	0.134256	0.0785703	0.220848
BRA	Brazil	95058.6	2182146	3181.25	316837	48203.7	976756	46854.9	1.20539e+06	11340.5	6134.32	19070.5	260331	141888	437915	379.524	203.433	650.559	37798.7	20211.5	64383.8	5750.72	3090.58	9718.18	5589.8	3024.44	9428.72	116527	62819.5	195877	143803	78087.1	242299	0.1193	0.0647048	0.199818
BRB	Barbados	222.237	3119.59	1.0226	117.561	124.438	1604.95	97.7991	1514.63	20.9246	10.9725	37.4706	293.722	155.466	520.828	0.0962819	0.0477126	0.183044	11.0688	5.4655	21.1348	11.7164	6.062	21.1967	9.2082	4.79364	16.6018	151.113	79.3925	271.79	142.609	74.4047	256.069	0.0941542	0.0497742	0.166992
BRN	Brunei Darussalam	69.7705	2178.86	2.2313	260.144	34.1165	894.037	35.6541	1284.82	6.56581	3.4472	11.685	205.043	108.111	362.062	0.209978	0.106026	0.390516	24.481	12.3112	45.3966	3.21056	1.6634	5.72335	3.35525	1.76401	5.91864	84.134	43.4046	149.841	120.909	62.9639	215.744	0.0941057	0.0500987	0.164764
BTN	Bhutan	178.156	7961.39	52.3879	4775.05	82.4886	3584.49	95.6678	4376.91	22.6335	12.7561	38.1818	1011.44	539.287	1774.65	6.65552	3.24947	12.5174	606.637	291.037	1185.95	10.4796	5.73541	18.2459	12.1539	6.59504	21.1977	455.384	243.718	798.841	556.055	275.487	1105.06	0.127043	0.0736162	0.209191
BWA	Botswana	1681.2	73670	330.31	29804.6	749.267	32365	931.929	41305	261.933	73.1054	442.611	11477.9	3177.04	20059.1	51.4628	13.616	96.6439	4643.59	1138.19	9414.22	116.737	32.0609	199.145	145.196	40.1519	246.13	5042.51	1364.02	9278.92	6435.37	1740.54	11889.9	0.155801	0.0432633	0.259105
CAF	Central African Republic	5261.83	328835	2630.35	236040	2244.46	137075	3017.38	191760	850.403	359.377	1418.99	53145.3	20206.1	104355	425.11	169.666	788.824	38148	12266.9	85704.7	362.743	154.225	614.568	487.66	200.185	852.558	22153.6	7849.91	47895.6	30991.7	10108.7	71101	0.161617	0.0708747	0.258719
CAN	Canada	7485.69	139759	32.6423	7077.64	4079.81	69423.8	3405.89	70335.3	707.344	366.37	1268.78	13206.2	6894.4	23639.4	3.08446	1.55382	5.67793	668.786	329.33	1280.86	385.512	194.136	705.029	321.832	166.051	578.4	6560.05	3415.28	11809	6646.18	3484.8	11988.7	0.0944928	0.0495242	0.16831
CHE	Switzerland	1960.56	29489.1	5.39306	1324.29	1062.71	14340	897.856	15149.1	184.841	96.3763	331.506	2780.23	1476.98	4938.71	0.508456	0.258197	0.935912	124.854	60.2939	241.548	100.192	51.2278	184.286	84.6496	44.2315	151.372	1351.98	706.566	2433.78	1428.25	755.41	2539.38	0.0942798	0.0504665	0.166059
CHL	Chile	3925.86	79607.3	37.2164	5658.92	2019.44	36093.7	1906.43	43513.6	369.976	192.918	661.264	7502.25	3936.98	13283.3	3.5073	1.76419	6.55298	533.301	265.82	983.597	190.313	98.409	348.019	179.663	93.5073	323.413	3401.5	1784.02	6074.48	4100.75	2139.7	7326.21	0.0942407	0.0496159	0.167283
CHN	China	186020	5501231	18152.2	1.73567e+06	80029.6	2307987	105990	3.19324e+06	27531.3	17224.6	42838.9	814192	509156	1.27111e+06	2686.56	1661.64	4215.42	256882	157898	400783	11844.5	7292.83	18620	15686.8	9839.09	24522.1	341586	213634	532246	472606	297760	740198	0.148002	0.0936797	0.229477
CIV	Côte d’Ivoire	21359.2	1.3951e+06	11147.4	997499	8516.85	585881	12842.3	809217	3456.43	1451.26	5665.8	225761	89706.5	402646	1803.92	712.653	3160.19	161420	60904.3	306730	1378.23	566.597	2354.28	2078.2	876.661	3526.9	94809.8	35543.6	184528	130951	49627.4	253289	0.161824	0.0698442	0.25883
CMR	Cameroon	19713.4	1.25252e+06	9489.38	849717	8657.52	549000	11055.9	703520	3146.73	1210.64	5264.63	199932	72134.9	369682	1514.73	552.156	2756.79	135635	44751.2	282166	1381.95	531.612	2398.32	1764.78	670.932	3034.91	87633.5	29856.8	179527	112299	37805.2	234568	0.159624	0.0625054	0.258677
COD	Democratic Republic of the Congo	73953.9	4.74019e+06	38448.3	3458970	31938.5	2.03883e+06	42015.4	2.70136e+06	11954.5	4902.49	20213.5	766241	240810	2118047	6215.07	2378.07	11711.3	559134	129800	1.83947e+06	5162.79	2078.91	9125.05	6791.69	2720.21	12007.7	329572	109092	770434	436669	105947	1.59618e+06	0.161648	0.0687905	0.258683
COG	Congo	2583.51	150033	1128.13	102068	1229.19	67122.9	1354.32	82910	410.021	145.749	688.903	23811.3	7502.4	52324.2	179.042	61.6431	330.852	16198.8	4152.13	42348.9	195.082	70.9781	337.222	214.94	75.3846	374.532	10652.9	3268.97	23054.3	13158.4	3587.7	35112.9	0.158707	0.0583352	0.257984
COL	Colombia	10807.5	330310	1027.65	99386.6	5470.28	153689	5337.25	176621	1325.06	754.456	2233.05	40497.6	22909.7	68179.5	125.995	67.4188	224.446	12185.3	6245.86	22482.3	670.682	378.474	1140.45	654.373	371.408	1101.49	18843	10565	32212.5	21654.6	12180.8	37286.4	0.122605	0.0707959	0.205237
COM	Comoros (the)	598.965	38795.4	322.383	28858.2	281.497	17807.2	317.468	20988.2	96.803	40.3283	161.926	6270	2415.23	11491.1	52.1026	20.3836	91.9689	4663.98	1667.06	9273.21	45.4947	18.2172	77.7148	51.3083	20.5809	88.6275	2877.95	1120.25	5280.17	3392.05	1167.47	7264.81	0.161617	0.0679307	0.258865
CPV	Cabo Verde	236.299	6602.35	17.793	1654.71	104.39	2610.98	131.908	3991.36	37.6735	14.4649	61.5389	1052.62	401.144	1773.09	2.83678	0.98849	5.55491	263.813	81.3213	586.771	16.6431	6.44519	27.8567	21.0303	8.08963	34.5151	416.274	156.55	718.502	636.35	241.231	1111	0.159432	0.0620039	0.258731
CRI	Costa Rica	838.594	23953.5	24.898	2841.8	356.995	9742.23	481.599	14211.2	98.4504	54.3492	166.863	2812.12	1564.27	4751.19	2.92301	1.53676	5.2887	333.626	171.274	597.223	41.911	22.6991	71.7398	56.5394	31.3019	95.9679	1143.73	630.586	1913.9	1668.39	923.176	2820.15	0.117399	0.0658329	0.196868
CUB	Cuba	8580.59	142629	79.383	8091.75	4121.61	64568.9	4458.98	78059.7	1001.09	562.677	1677.65	16640.4	9347.12	27905.5	9.26158	4.97495	16.1429	944.061	516.648	1641.73	480.866	268.423	815.688	520.227	289.086	875.269	7533.22	4183.72	12650.2	9107.2	5073.16	15348.1	0.11667	0.0657747	0.193878
CYP	Cyprus	99.0151	2500.09	0.030462	127.491	47.6739	1158.16	51.3412	1341.93	9.28265	4.82573	16.8072	234.383	123.631	426.391	0.00285581	0.00143585	0.00541679	11.9522	5.09619	25.2345	4.46942	2.30034	8.35727	4.81323	2.47897	8.7663	108.577	56.5848	198.418	125.805	65.5586	228.334	0.0937498	0.0496949	0.166944
CZE	Czech Republic	4142.52	74273.5	19.004	2288.48	1997.64	31588.9	2144.88	42684.6	390.523	207.048	697.037	7001.92	3707.88	12500.2	1.79154	0.901912	3.28074	215.739	109.543	398.724	188.321	97.1738	338.228	202.202	107.061	360.972	2977.95	1563.75	5328.6	4023.97	2135.61	7140.27	0.094272	0.0503038	0.167303
DEU	Germany	20866.7	366832	55.5794	12420.3	8509.12	149464	12357.6	217368	1971.89	1041.19	3551.37	34665.4	18416.8	62394.6	5.25222	2.6648	9.77162	1173.71	590.078	2261.44	804.107	423.9	1473.41	1167.78	612.254	2127.05	14124.3	7434.52	25709.1	20541.2	10857.8	36973.4	0.0944994	0.0502954	0.169639
DJI	Djibouti	674.87	31872.3	181.122	16304.7	293.931	14070.4	380.939	17801.9	98.8531	24.5281	174.046	4668.57	1116.55	8814.76	26.5302	6.12117	51.6792	2388.27	504.702	5236.13	43.0542	10.6169	77.4421	55.7989	13.6851	99.3153	2060.99	482.071	4176.34	2607.57	599.849	5318.25	0.146477	0.036395	0.253958
DNK	Denmark	2260.62	31395	1.09588	670.309	1136.27	14204	1124.35	17191.1	213.465	110.667	385.144	2964.55	1555	5305	0.103481	0.0524934	0.193229	63.2955	28.944	126.514	107.295	55.0849	195.167	106.17	54.917	191.55	1341.24	691.905	2434.27	1623.31	852.502	2910.05	0.0944274	0.0498679	0.168185
DOM	Dominican Republic (the)	2255.4	93475.6	550.406	50679.7	1106.36	41872.4	1149.04	51603.2	285.477	161.691	483.576	11831.7	6175.3	22298.3	69.6675	34.8644	130.555	6414.78	2608.54	14555.2	140.037	77.2572	241.898	145.44	80.2051	248.893	5300	2528.8	10988.3	6531.67	3156.62	13015.4	0.126575	0.0729396	0.209946
DZA	Algeria	7290.88	357493	2437.46	225735	3458.57	169448	3832.31	188045	1130.43	232.471	1942.11	55428.2	11164.7	106743	377.921	76.839	717.023	34999.5	6526.26	77665	536.241	112.527	942.065	594.187	124.437	1054.01	26272.4	5105.51	54267.5	29155.8	5597.56	62864	0.155047	0.0325555	0.259548
ECU	Ecuador	5091.16	153329	569.081	53755.4	2506.8	69154.7	2584.36	84174.1	601.646	332.455	1007.52	18119.6	9904.78	30875	67.2509	34.9422	120.933	6352.52	3123.69	11911.6	296.24	162.143	502.475	305.406	167.122	517.792	8172.34	4377.29	13997.4	9947.24	5354.99	17153	0.118175	0.0656741	0.195676
EGY	Egypt	20699.8	1.10578e+06	5761.17	531151	9263.37	486849	11436.5	618930	2864.87	334.337	5453.99	153041	18050.7	303718	797.351	90.8172	1665.39	73511.8	8208.61	168732	1282.06	151.026	2477.96	1582.81	189.255	3048.45	67380.2	7611.88	139807	85660.4	9851.36	178943	0.138401	0.0164391	0.258991
ERI	Eritrea	3296.25	131381	596.981	53922.5	1333.38	51035.2	1962.87	80345.8	534.583	221.955	873.144	21307.2	8589.38	36800.8	96.8177	38.2342	174.453	8745.1	2922	18425.6	216.246	88.3199	359.529	318.337	130.42	525.585	8276.83	3159.21	15290.4	13030.4	5012.31	23849.4	0.162179	0.0679891	0.258622
ESP	Spain	13772.3	197841	24.0324	6057.17	6816.82	89671.6	6955.46	108169	1295.99	678.613	2309.45	18617.1	9772.66	32831.1	2.26148	1.1362	4.25002	569.987	274.487	1102.25	641.471	325.087	1175.39	654.517	334.063	1169.78	8438.21	4365.5	15071.2	10178.9	5299.32	18059.7	0.0941012	0.0496889	0.165394
EST	Estonia	348.756	7012.97	1.61215	226.565	158.183	2732.68	190.573	4280.29	32.8641	17.2731	59.7691	660.849	346.236	1198.75	0.151917	0.0771309	0.284705	21.3498	10.8539	40.0379	14.9059	7.74684	27.435	17.9582	9.31558	32.6095	257.507	134.535	472.209	403.342	210.863	734.736	0.0942323	0.0497881	0.170078
ETH	Ethiopia	60678.4	3442122	27222.1	2438946	26271.8	1.49503e+06	34406.5	1.94709e+06	9890.35	3983.71	15616.9	561053	226669	931320	4437.11	1751.51	7377.28	397539	156188	685410	4282.21	1726.93	6871.37	5608.14	2294.82	9076.26	243684	95087.2	413729	317369	121860	552912	0.162996	0.0667999	0.25507
FIN	Finland	438.531	11849.1	2.36187	727.055	242.289	5712.21	196.243	6136.92	41.1729	21.569	73.7285	1112.49	581.535	2002.28	0.221752	0.11044	0.414018	68.2619	31.9513	132.587	22.748	11.6434	41.7327	18.4249	9.61092	33.0596	536.309	278.223	964.601	576.184	299.869	1033.52	0.0938882	0.0494983	0.166644
FJI	Fiji	228.481	12219.8	69.3295	6318.82	98.6436	5372.02	129.838	6847.81	34.5239	20.798	54.4094	1846.44	1075.5	3052.6	10.4758	5.76697	18.2255	954.785	485.564	1769.86	14.9052	8.86041	23.9209	19.6187	11.4998	31.5091	811.722	456.137	1382.98	1034.72	565.547	1820.13	0.151102	0.0920858	0.236141
FRA	France	19840.1	276479	50.2409	11484.6	10998.1	135042	8841.98	141437	1877.39	970.229	3373.07	26162.1	13576.6	46670.1	4.7541	2.38031	8.72383	1086.74	526.856	2063.61	1040.71	523.87	1949.6	836.68	430.818	1506.04	12778.5	6560.66	23053.4	13383.6	6995.7	23992.3	0.094626	0.0497752	0.167717
FSM	Micronesia (Federated States of)	51.7881	2692.82	11.7215	1062.62	22.8703	1140.36	28.9178	1552.46	7.99982	4.76021	12.86	415.966	241.698	682.228	1.81064	0.967055	3.21771	164.146	84.4279	300.136	3.53283	2.08437	5.77305	4.46699	2.59288	7.32491	176.154	99.0495	295.648	239.812	135.472	402.925	0.154472	0.094462	0.241702
GAB	Gabon	968.566	48279.7	310.704	28294.6	369.737	18770.9	598.829	29508.7	151.805	41.5938	256.359	7566.95	1769.71	16800.2	48.6971	12.4304	93.5645	4434.65	757.013	13241.4	57.9495	15.3095	100.741	93.8554	25.2763	160.844	2942	593.364	8037.49	4624.95	1045.27	11413.7	0.156732	0.0432489	0.256363
GBR	United Kingdom of Great Britain and Northern Ireland (the)	40604.2	553975	122.033	18592.3	22084.5	275453	18519.8	278522	3841.02	2018.14	6859.55	52404.1	27502.4	93431.5	11.5439	5.96451	20.9225	1758.77	893.109	3211.02	2089.11	1084.87	3731.67	1751.91	920.984	3127.08	26056.9	13611.2	46753.6	26347.2	13834.1	47093	0.0945965	0.049873	0.168796
GEO	Georgia	886.529	25205.3	41.852	3992.45	400.36	10085.6	486.168	15119.7	123.344	12.3581	231.482	3506.86	356.778	6567.97	5.82294	0.564022	11.7168	555.475	52.2582	1166.89	55.7028	5.54785	105.039	67.6413	6.76962	127.183	1403.23	143.967	2654.24	2103.63	210.113	4003.62	0.139132	0.0140499	0.259192
GHA	Ghana	16278.5	774922	4237.32	382422	4873.39	264249	11405.1	510672	2594.89	972.73	4272.52	123527	44271.8	223290	675.456	238.983	1240.74	60960.5	18295	135657	776.85	282.852	1316.45	1818.04	672.665	2989.28	42123	13705.9	95338.4	81404.4	28452.9	151029	0.159406	0.0599366	0.259445
GIN	Guinea	12805.5	811368	6563	586112	6195.95	377055	6609.54	434313	2066.72	888.433	3401.8	130949	54202.3	228735	1059.22	430.824	1834.72	94594.5	36685.1	174120	999.985	418.887	1659.6	1066.74	448.138	1806.83	60854.2	23667.2	111192	70095.2	27013.5	134521	0.161393	0.0701481	0.256519
GMB	the Islamic Republic of the Gambia	1341.76	74401.3	548.848	49142.7	590.583	33213.1	751.179	41188.3	217.154	89.537	351.886	12041.3	4684.46	21096.2	88.8268	34.353	156.387	7953.36	2836.57	15351.2	95.5812	38.6702	158.47	121.572	49.3275	202.393	5375.27	1973.72	10014.9	6666	2494.5	12706.7	0.161842	0.0669752	0.259486
GNB	Guinea-Bissau	1391.79	81673.7	619.87	55358.9	630.53	36496.2	761.26	45177.5	224.851	91.2052	367.313	13194.8	4666.95	27653.3	100.143	36.7557	179.591	8943.54	2553.65	22037.6	101.866	39.9128	173.2	122.986	48.4746	207.406	5896.17	2036.79	12683.7	7298.67	2242.78	18791.5	0.161556	0.0662576	0.257805
GNQ	Equatorial Guinea	914.473	61829.3	502.315	45249.1	426.759	28570	487.714	33259.3	146.134	53.3563	255.954	9880.42	3528.62	17394.4	80.2707	26.2945	159.103	7230.87	2479.47	13739.5	68.1967	23.8812	123.629	77.9375	26.9225	145.568	4565.53	1597.8	8564.32	5314.89	1794.72	10294.5	0.159801	0.0601091	0.257495
GRC	Greece	8290.22	94649.4	6.36577	1386.08	4779.58	49310.3	3510.65	45339.2	782.02	406.81	1407.67	8928.32	4678.89	15938.3	0.600486	0.300985	1.10654	130.75	62.6835	248.025	450.86	230.379	815.694	331.161	170.508	602.024	4651.46	2412.58	8444.77	4276.86	2217.68	7656.14	0.0943304	0.0496858	0.167432
GRD	Grenada	54.5317	1018.92	0.223888	35.4967	31.0393	496.669	23.4925	522.254	6.4965	3.53133	11.0238	121.387	66.1551	205.877	0.0266723	0.0140146	0.0468163	4.2288	2.17842	7.50581	3.69779	1.99186	6.34264	2.79871	1.50968	4.7788	59.1693	32.0875	100.57	62.2174	33.9244	106.584	0.119132	0.0656267	0.200781
GTM	Guatemala	9279.43	346353	1604.67	146534	4327.53	153497	4951.9	192856	1106.83	611.883	1849.94	41312.2	22719.8	69854.1	191.401	102.016	332.921	17478.2	9180.91	30895.3	516.178	284.398	866.474	590.651	324.989	995.68	18308.7	9952.01	31304.3	23003.4	12522.1	39488.3	0.119278	0.0660214	0.19938
GUY	Guyana	302.026	10343.2	36.6363	3397.2	134.039	4292.26	167.988	6050.94	35.9317	19.4692	60.1571	1230.52	665.807	2088.94	4.35857	2.19249	7.93637	404.161	188.64	783.708	15.9464	8.59078	27.1097	19.9853	10.8638	34.1434	510.645	271.607	893.288	719.873	379.343	1232.79	0.118969	0.0657548	0.198515
HND	Honduras	1344.56	66708.3	413.208	38681.8	560.3	27825.6	784.258	38882.7	158.368	86.4661	274.826	7857.21	3775.29	17482.6	48.6695	22.3809	97.378	4556.11	1686.78	13009.1	65.9946	34.4265	120.517	92.3735	49.7783	164.13	3277.43	1665.24	6176.78	4579.78	1874.21	12869.8	0.117785	0.0665258	0.197599
HRV	Croatia	1026.38	16903	2.98228	474.696	616.809	8322.29	409.575	8580.75	96.5248	50.0448	174.488	1589.62	843.986	2851.95	0.280464	0.14009	0.527099	44.6421	22.136	85.4653	58.0069	29.8214	106.632	38.5178	20.0794	69.7843	782.657	406.31	1422.06	806.963	424.399	1467.31	0.0940435	0.0499005	0.168644
HTI	Haiti	7083.76	422716	3413.37	305935	3601	202543	3482.76	220172	946.054	528.179	1592.11	56454.8	29834.7	100112	455.864	238.292	821.156	40858.4	20081.6	76275	480.922	265.256	818.164	465.131	253.338	803.151	27050.2	13288.5	52200.6	29404.6	14632	55698.3	0.133553	0.0777092	0.217562
HUN	Hungary	1544.63	36029.5	13.6527	1722.74	814.757	16189.9	729.875	19839.6	145.673	76.7076	259.079	3397.91	1796.63	6036.97	1.28758	0.628335	2.46594	162.47	78.6256	310.434	76.839	39.6888	139.098	68.8339	35.9137	123.401	1526.86	793.235	2733.91	1871.05	971.64	3325.08	0.0943092	0.0494956	0.166742
IDN	Indonesia	52619.2	2447381	14554.1	1.3468e+06	23706	1.03505e+06	28913.2	1.41233e+06	6746.84	3889.07	10923.8	313803	175735	519347	1866.13	1021.64	3157.85	172687	93618.9	297836	3039.58	1746.21	4958.8	3707.26	2127.76	6094.06	132715	74235.2	223211	181089	100466	305462	0.12822	0.0745007	0.20692
IND	India	393076	17108238	96711.1	8809746	202912	8583183	190165	8525054	51739.8	29989	83814.3	2251918	1.29338e+06	3.65976e+06	12729.9	7197.47	20952.7	1.15961e+06	655327	1.92462e+06	26708.8	15489.2	43397.6	25030.9	14414.1	40298.4	1.12978e+06	640458	1.84013e+06	1.12213e+06	641812	1.83065e+06	0.131628	0.076584	0.211778
IRL	Ireland	1299.24	19562.9	2.539	839.27	684.956	9615.17	614.285	9947.74	122.873	63.8338	220.798	1850.12	967.539	3306.88	0.240121	0.120639	0.441982	79.3722	37.4945	156.093	64.7783	33.1871	118.869	58.0947	30.0092	104.471	909.335	473.185	1630.65	940.787	491.919	1690.1	0.0945729	0.0497583	0.167694
IRN	Iran (Islamic Republic of)	11259.2	532668	2619.6	246708	4762.31	236850	6496.91	295818	1548.92	186.536	2920.34	73278.7	8835.13	139041	360.376	42.8223	710.47	33939.4	4088.1	66512.3	655.146	78.3645	1240.03	893.774	107.709	1690.75	32583.2	3917.78	62703.2	40695.4	4885.76	77865.6	0.137569	0.01659	0.258755
IRQ	Iraq	5556.76	447639	3898.92	356343	2487.86	199832	3068.91	247807	764.765	70.0645	1543.39	61607.5	5319.5	137663	536.599	47.8632	1109.37	49042.8	4071.69	113779	342.398	30.8044	699.986	422.367	38.7152	882.541	27502.4	2243.15	62677.6	34105.1	2826.29	84494.3	0.137628	0.0127887	0.257373
ISL	Iceland	83.4259	1197.5	0.0552802	44.7195	42.0921	569.855	41.3338	627.645	7.83972	4.06687	14.1147	112.532	59.2129	202.708	0.00519481	0.00254664	0.0098538	4.20239	1.90141	8.62806	3.95548	1.97162	7.4005	3.88423	1.98722	6.99066	53.5505	27.4612	97.01	58.9812	30.8603	105.919	0.0939722	0.0497695	0.16642
ISR	Israel	1525.18	28820.1	7.46522	2268.03	809.976	13359.7	715.203	15460.4	144.917	75.33	261.819	2738.38	1429.82	4917.42	0.709318	0.357029	1.29405	215.5	102.579	425.647	76.9609	39.1468	141.404	67.956	34.8763	123.268	1269.39	651.119	2282.99	1468.99	766.55	2640.85	0.0950164	0.0498626	0.170421
ITA	Italy	16374.6	233206	16.4026	6095.35	8575.23	112293	7799.41	120914	1537.26	800.407	2755.69	21893.6	11495.9	38942.6	1.53989	0.798778	2.76814	572.236	273.831	1119.14	805.048	418.958	1447.61	732.213	378.764	1304.61	10542.1	5520.37	18881.2	11351.5	5948.48	20323.3	0.0938806	0.0491564	0.16664
JAM	Jamaica	393.053	12378.9	29.4241	3033.3	189.85	5707.8	203.203	6671.09	47.2997	26.5569	79.2399	1489.67	837.63	2501.03	3.54088	1.82467	6.35094	365.025	177.844	683.799	22.8464	12.6308	38.8614	24.4533	13.5329	41.6093	686.872	377.984	1173.75	802.794	440.335	1377.78	0.120339	0.0680294	0.2006
JOR	Jordan	937.647	53397.1	319.817	30082	456.44	24376.8	481.207	29020.3	128.438	10.5392	246.102	7314.3	600.594	14407.1	43.8084	3.59044	89.2938	4120.61	321.318	8713.84	62.5229	5.10619	121.329	65.9155	5.45615	129.33	3339.11	268.274	6669.93	3975.19	323.746	8169.28	0.136979	0.0114196	0.258252
JPN	Japan	108065	1.24261e+06	152.489	23051.6	51208	527280	56857.2	715329	10217.3	5254.48	18252.3	117485	60699.5	210762	14.4173	7.46352	25.5368	2179.46	1113.97	3931.23	4841.57	2408.02	8899.87	5375.68	2764.08	9612.63	49852.8	25365.8	90873.2	67632.2	34905	120299	0.0945471	0.0492574	0.167489
KAZ	Kazakhstan	3486.05	145946	502.46	46839.6	1400.47	54607.3	2085.58	91338.4	471.68	47.1272	907.818	19747.2	1930.2	38106.9	67.9853	6.63973	138.165	6337.64	615.62	13040.4	189.491	19.0724	363.393	282.189	27.9514	540.608	7388.64	729.42	14516.8	12358.5	1231.79	24084.4	0.135305	0.0135397	0.258152
KEN	Kenya	22673.1	1.32377e+06	8876.41	803417	10454.8	600576	12218.3	723198	3635.85	1491.47	5901.17	212280	87134.6	347904	1423.42	570.2	2370.08	128836	51532.8	217111	1676.53	679.521	2733.6	1959.32	804.654	3198.27	96308	38942.5	159186	115972	46487.2	194273	0.160359	0.0659512	0.259136
KGZ	Kyrgyzstan	714.408	54325.9	416.468	37775	307.418	23211.7	406.99	31114.1	97.7372	10.6595	184.684	7432.25	812.297	14195.4	56.9764	6.34526	110.513	5167.95	572.202	9934.63	42.0575	4.55589	81.8363	55.6797	6.13516	107.154	3175.57	353.975	6152.98	4256.68	466.369	8185.29	0.136809	0.0151732	0.258849
KHM	Cambodia	8807.35	321763	1202.05	110290	4347.58	145105	4459.77	176658	1323.37	824.258	2066.72	48347.1	30011.6	75687.8	180.616	106.59	299.442	16571.8	9510.54	27939.3	653.254	405.118	1031.45	670.112	415.129	1055.64	21803	13301	34486.1	26544.1	16116.2	42343.7	0.150257	0.0946545	0.233435
KIR	Kiribati	56.7038	3436.02	23.4171	2107.7	27.1575	1525.78	29.5463	1910.24	8.72152	5.2305	13.7628	528.489	288.587	933.606	3.60174	1.93749	6.25664	324.182	144.795	659.43	4.17705	2.46812	6.71835	4.54447	2.67275	7.36812	234.678	118.807	465.043	293.811	147.994	573.338	0.153809	0.0958081	0.236637
KOR	Republic of Korea	26680.2	380701	25.7781	5971.39	13090.4	162624	13589.8	218077	2501.86	1299.42	4615.84	35699.2	18627.8	64619.9	2.41728	1.20757	4.52379	559.951	274.921	1085.49	1227.52	598.613	2318.54	1274.35	650.588	2347.26	15249.6	7764.94	28579.8	20449.6	10646.1	37486.5	0.0937724	0.0497857	0.168386
KWT	Kuwait	340.039	15016.1	25.4129	2754.26	93.2362	4879.84	246.803	10136.2	31.9567	16.8488	57.8553	1411.2	743.548	2553.79	2.38829	1.20527	4.44645	258.844	131.425	477.596	8.76229	4.61258	15.7399	23.1944	12.1591	41.7455	458.605	240.636	833.351	952.596	499.975	1727.82	0.0939794	0.0499369	0.169062
LAO	Lao People's Democratic Republic	2824.78	152162	1086.02	98421.3	1376.05	70086.1	1448.74	82075.5	428.349	262.781	670.547	23073.7	13356.2	37998.9	164.684	93.1102	277.951	14924.6	7785.89	26844.1	208.663	126.197	333.367	219.686	132.737	354.549	10627.8	5822.74	18730	12445.9	6779.14	22198.2	0.151639	0.0954376	0.233192
LBN	Lebanon	931.626	28487.2	53.6858	5799.41	372.097	11924.3	559.53	16562.8	128.063	12.6526	245.919	3915.89	390.295	7440.92	7.37974	0.674118	16.9131	797.196	75.8937	1705.08	51.149	5.12966	99.3488	76.9138	7.66267	149.747	1639.14	160.172	3183.66	2276.75	224.191	4421.28	0.137462	0.0136377	0.258833
LBR	Liberia	2695.52	167120	1388.89	124967	1286.92	74731.5	1408.59	92388.9	442.64	163.442	734.403	27443.4	8795.22	58402.6	228.074	77.6046	427.01	20521.3	5743.08	48878.4	211.33	77.1373	363.646	231.31	82.1861	403.099	12271.9	3726.65	28746.7	15171.5	4276.12	38027.5	0.164213	0.062751	0.256748
LBY	Libya	743.719	33887.2	101.014	10070.9	364.997	15598	378.722	18289.2	106.645	18.0587	191.787	4859.25	813.219	9147.14	14.4849	2.32675	29.8976	1444.11	208.515	3859.43	52.3387	8.77982	95.1397	54.3067	9.22754	99.9267	2236.67	384.618	4182.43	2622.58	417.488	5554.48	0.143395	0.0241578	0.256303
LCA	Saint Lucia	65.8021	1618.89	4.51432	421.31	26.588	675.214	39.214	943.678	7.70814	4.27262	13.1295	189.639	104.283	325.874	0.528814	0.272156	0.95911	49.3529	24.3511	93.2036	3.11456	1.69631	5.34841	4.59359	2.50262	7.89899	79.0955	43.6101	136.123	110.544	60.238	189.946	0.117141	0.0652157	0.197716
LKA	Sri Lanka	5121.34	136977	140.703	15513.1	2241.82	57862.5	2879.52	79114.7	661.496	367.809	1113.52	17692.6	9837.49	29497.9	18.1738	8.98696	33.8119	2003.75	935.669	3952.54	289.564	157.869	494.158	371.932	205.569	627.872	7473.79	4128.97	12512.6	10218.8	5603.01	17385.5	0.129165	0.0739316	0.214272
LSO	Lesotho	3233.58	151807	554.623	49871.6	1485.23	68596.7	1748.35	83210.7	525.803	212.03	845.351	24685	9836.02	40500.4	90.1857	34.4188	155.885	8109.47	3058.7	14930.3	241.508	97.6955	391.046	284.295	113.289	460.27	11154.3	4345.7	18963.1	13530.6	5348.16	22684.6	0.162607	0.0661395	0.258423
LTU	Lithuania	655.227	16292.1	1.32218	298.452	281.636	6081.56	373.591	10210.6	61.5154	32.5245	109.746	1529.57	814.695	2731.63	0.124131	0.0632924	0.227664	28.0199	13.5704	53.3597	26.4412	13.8851	47.265	35.0743	18.532	62.3369	570.963	302.355	1023.33	958.611	503.197	1718.06	0.0938842	0.0499969	0.16565
LUX	Luxembourg	111.534	1943.97	0.5316	110.001	59.2411	912.773	52.2933	1031.2	10.5097	5.42049	19.3269	183.177	95.4571	331.913	0.0500918	0.0242273	0.0974969	10.3652	5.01164	20.1855	5.58218	2.80682	10.4832	4.92751	2.54012	8.99044	86.0091	44.4596	156.724	97.1682	50.3514	177.422	0.0942283	0.0495512	0.169601
LVA	Latvia	505.674	12414.5	5.19529	601.832	230.641	4491.81	275.033	7922.73	47.7734	24.9026	85.7882	1172.86	614.107	2101.48	0.490823	0.239859	0.946413	56.8579	27.9701	108.044	21.7898	11.2188	40.2068	25.9837	13.6267	46.8107	424.363	222.176	764.752	748.497	392.589	1353.03	0.0944747	0.0499553	0.168944
MAR	Morocco	7240.62	319504	1629.04	151407	3629.05	153400	3611.57	166104	1065.87	272.138	1889.09	47033.5	11614.9	84934.2	239.807	54.3875	503.652	22288.3	5289.4	44946.9	534.224	134.014	962.805	531.651	135.43	963.705	22581.7	5540.75	42624	24451.8	5915.15	46250.1	0.147208	0.0375794	0.254841
MDA	Republic of Moldova	1046.82	44697.7	108.193	9912.61	277.607	13020	769.215	31677.6	142.25	14.6941	271.068	6073.86	632.156	11580.3	14.7021	1.52335	29.328	1347	139.058	2742.2	37.7233	3.99041	72.0677	104.527	10.8412	198.906	1769.26	181.377	3410.52	4304.6	449.355	8270.79	0.135888	0.014213	0.257542
MDG	Madagascar	14663.7	833592	5463.85	493489	7536.74	431298	7126.99	402294	2347.24	931.529	3869.31	133434	51256.2	240162	874.603	326.789	1572.59	78993.2	26640.9	160785	1206.41	470.703	2033.68	1140.82	447.637	1899.1	69038.2	25099	129987	64395.6	22586.5	128139	0.160071	0.0644525	0.257511
MDV	Maldives	33.0632	1443.02	3.5552	378.917	16.1978	608.118	16.8653	834.907	4.18187	2.36493	6.99915	182.516	100.389	310.908	0.449666	0.226035	0.8399	47.9259	21.1543	98.0384	2.04872	1.13739	3.42679	2.13315	1.18333	3.61388	76.9156	42.5904	131.837	105.6	56.9764	183.812	0.126481	0.0722752	0.207673
MEX	Mexico	24971.4	893804	2945.11	282715	11024.7	379738	13946.8	514066	2907.92	1645.7	4918.46	104083	58327.8	176516	342.958	185.969	603.895	32922.1	17581.9	58540.4	1283.82	714.987	2168.3	1624.1	916.522	2748.42	44220.5	24529.2	75529.1	59862.9	33016	101565	0.11645	0.065768	0.196236
MKD	North Macedonia	156.547	6076.61	10.2345	1040.75	72.1676	2728.32	84.3792	3348.29	21.2589	1.89299	40.7858	825.198	73.4357	1590.86	1.38983	0.120951	2.77884	141.333	12.1338	286.377	9.80029	0.865554	19.1914	11.4586	1.02958	22.1419	370.503	33.4714	715.993	454.695	40.7878	879.794	0.135799	0.0121644	0.257432
MLI	Mali	14915.8	1.18853e+06	11821.6	1053494	6902.78	543705	8012.98	644822	2424.45	980.13	4056.72	193186	74237	342053	1921.51	739.325	3297.83	171238	63304.6	310120	1122	441.464	1910.87	1302.45	501.787	2290.45	88375.3	32989.2	158901	104811	37036	208728	0.162543	0.0657602	0.257543
MLT	Malta	213.01	2724.11	0.682298	102.306	121.304	1376.19	91.706	1347.92	20.0127	10.3331	36.3968	255.936	134.99	459.552	0.0641034	0.0317821	0.120741	9.61183	4.71829	18.4023	11.3968	5.80699	21.0884	8.61597	4.42639	15.8033	129.296	67.0533	235.168	126.64	66.4891	228.333	0.0939521	0.0500324	0.167425
MMR	Myanmar	16753.8	748294	4335.4	395806	7433.82	316444	9320	431850	2182.19	1256.94	3619.75	97465.4	54168.3	170536	564.687	289.066	1023.78	51553.8	24540.7	99054.6	968.256	549.919	1625.37	1213.93	692.169	2030.8	41216.8	21511.6	75107.7	56248.6	29635.6	103304	0.13025	0.0760276	0.213547
MNE	Montenegro	81.1384	2145.96	0.831358	115.648	33.4937	871.11	47.6446	1274.85	11.1745	1.05359	21.247	295.544	27.6315	560.75	0.114495	0.0103438	0.233444	15.9272	1.4577	32.4535	4.61279	0.43224	8.91491	6.56167	0.622678	12.6685	119.97	11.0142	230.955	175.574	16.1569	337.339	0.137721	0.0128782	0.258059
MNG	Mongolia	410.899	26425.8	158.25	14469.2	166.127	10997.3	244.772	15428.5	61.5079	38.0796	96.2978	3955.7	2385.63	6325.62	23.6886	13.6213	39.7088	2165.91	1223.35	3669.88	24.8677	15.055	39.3565	36.6402	22.3343	58.1269	1646.19	970.717	2685.97	2309.51	1363.18	3855.49	0.149691	0.0937331	0.230768
MOZ	Mozambique	22776.9	1.40459e+06	10413.3	936379	10205.6	625123	12571.2	779463	3671.99	1499.07	6055.61	226442	88813	408816	1678.79	644.801	3000.02	150959	52410.1	299507	1645.31	650.262	2774.22	2026.68	799.02	3430.59	100780	36680.4	191626	125662	45802.7	252247	0.161216	0.0668296	0.255704
MRT	Mauritania	2758.12	176405	1589.81	142068	1345.33	80621.8	1412.79	95783.1	438.428	141.435	760.468	28041.1	8162.32	58717.3	252.715	76.0396	468.824	22583	6315.65	54207.6	213.853	68.1249	376.634	224.576	69.1434	416.899	12815.5	2987.92	38801.5	15225.6	4608.33	28976.7	0.158959	0.0521475	0.258802
MUS	Mauritius	346.084	9325.62	19.9695	1889.66	174.07	3837.19	172.014	5488.44	54.1631	15.5307	89.5783	1459.49	419.676	2393.08	3.12528	0.875399	5.3424	295.737	83.1185	516.599	27.2424	7.85777	45.4119	26.9207	7.72835	44.6288	600.53	173.551	1000.3	858.955	250.756	1418.74	0.156503	0.0451442	0.255935
MWI	Malawi	7803.64	454403	3260.23	295144	3234.16	186031	4569.49	268372	1247.59	516.122	2015.84	72646.6	29374.5	125360	521.222	208.219	912.117	47185.3	17939.3	88394.5	517.052	216.838	860.91	730.535	301.732	1206.37	29741.3	11748.2	53942.1	42905.3	16707.2	79398.9	0.159872	0.0674556	0.253992
MYS	Malaysia	23485.4	540769	241.029	26066.1	10281.7	222099	13203.7	318669	3498.64	2169.77	5423.94	80558.6	49725.5	124850	35.9063	19.6488	61.8115	3883.08	2079.76	6742.44	1531.67	917.709	2418.47	1966.97	1205.96	3076.6	33086.3	20176.9	52224.1	47472.3	29175.3	73742	0.148971	0.0933981	0.227878
NAM	Namibia	1471.08	69217.9	356.027	32249.8	606.624	28008.6	864.453	41209.3	231.939	74.9547	382.769	10913.3	3482.65	18950.2	56.1334	17.337	101.92	5084.7	1475.71	10512.9	95.6439	30.3285	159.994	136.295	43.8476	228.714	4416	1314.57	8435.24	6497.31	2045	11572.4	0.157666	0.0516834	0.257767
NER	Niger	21187.8	1.47429e+06	12364.9	1.10153e+06	9663.55	667932	11524.3	806353	3426.46	1445.54	5669.06	238419	94779.2	426813	1999.62	805.418	3462.96	178138	68249.6	332024	1562.77	642.386	2619.36	1863.69	757.915	3162.49	108017	41926.3	199488	130402	47785.7	252435	0.161718	0.069737	0.257532
NGA	Nigeria	207543	16462736	166781	14860167	95349.7	7446276	112193	9016460	33094.4	13210.2	54682	2625119	1.04293e+06	4388805	26594.6	10556.3	44153.7	2369576	937010	3959490	15204.3	6049.86	25343.7	17890.1	7027.42	30099.7	1187370	463820	2.01256e+06	1.43775e+06	565103	2.47959e+06	0.159458	0.063645	0.258507
NIC	Nicaragua	1152.24	54572.1	339.554	31394.5	542.645	24538.1	609.594	30034	144.221	78.2836	247.703	6830.56	3597.35	11950.9	42.5005	21.7232	77.6014	3929.51	1949.77	7292.09	67.9206	36.1486	119.184	76.3002	40.7772	133.568	3071.33	1580.35	5592.07	3759.23	1932.19	6776.36	0.125166	0.0684902	0.213795
NLD	Netherlands	4984.2	73724	10.7461	2582.32	2788.71	37419.3	2195.49	36304.6	472.639	247.42	844.374	6991.05	3619.39	12508.5	1.01902	0.509689	1.8851	244.875	118.721	470.698	264.447	134.34	476.784	208.193	107.16	374.78	3548.38	1815.97	6341.48	3442.68	1781.36	6182.41	0.0948274	0.0495607	0.168313
NOR	Norway	1809.38	24134.8	2.89106	852.677	999.837	11914.4	809.542	12220.4	171.445	88.8361	310.023	2286.86	1193.16	4128.52	0.273938	0.141334	0.498163	80.794	38.7528	157.261	94.738	48.5942	173.696	76.7069	40.0101	138.804	1128.93	580.453	2047.8	1157.93	605.406	2094.54	0.0947534	0.0497719	0.169616
NPL	Nepal	6264.72	291392	1680.95	154953	3363.48	144990	2901.23	146402	834.422	483.376	1371.45	38811.7	21609.9	65727.6	223.892	120.803	394.929	20638.8	10379.3	38529.9	447.995	256.662	748.68	386.427	217.566	640.554	19311.8	10678.7	33104	19499.8	10086.2	35355.5	0.133194	0.0786085	0.214488
NZL	New Zealand	924.371	16816.3	19.9297	2400.11	545.224	8624.21	379.147	8192.05	87.2696	44.5392	158.914	1587.62	825.073	2878.33	1.88155	0.941128	3.50003	226.594	113.8	420.895	51.4745	25.7677	96.541	35.7951	18.2355	65.5404	814.21	421.23	1476.34	773.41	401.166	1401.86	0.0944097	0.0492992	0.169965
OMN	Oman	701.091	27666	76.409	7548.89	286.671	10425.3	414.419	17240.7	65.9982	34.2493	118.821	2604.38	1338.24	4754.82	7.19287	3.43896	13.949	710.626	319.889	1449.48	26.9862	13.9498	49.4033	39.012	20.1385	69.979	981.397	499.55	1814.51	1622.98	830.127	2983.76	0.0941365	0.0495922	0.169222
PAK	Pakistan	83800.1	6135799	56791.4	5.10053e+06	33401.7	2.67205e+06	50398.3	3.46375e+06	11812.2	1716.22	21986.8	864882	122774	1706113	8005.13	1140.58	15495.1	718954	101383	1.45762e+06	4708.2	686.037	9105.63	7103.99	1012.58	13626.7	376644	53477.3	769418	488239	68197.8	1.03001e+06	0.140957	0.0206466	0.256917
PAN	Panama	710.954	27366.4	140.125	13188.6	318.272	12168.1	392.682	15198.3	84.2864	45.6631	144.768	3244.39	1763.35	5638.85	16.6124	8.61847	29.8342	1563.56	801.137	2889.84	37.7324	20.3586	64.825	46.554	25.3337	80.5122	1442.58	762.984	2521.24	1801.82	964	3181.91	0.118554	0.065392	0.200715
PER	Peru	15337.8	368911	708.423	68377.4	8112.22	173070	7225.55	195841	1833.95	1000.78	3162.61	44110.9	23998.1	75790	84.7066	42.1962	156.979	8175.93	3870.36	16084.6	969.984	518.875	1698.32	863.964	468.27	1493.21	20694	11312.4	35830.9	23416.9	12645.1	40534.8	0.119571	0.0659891	0.203419
PHL	Philippines	93868	2309999	7947.89	729459	48572.7	1.02609e+06	45295.3	1.28391e+06	14021	8717.37	21985.2	345042	216941	536131	1187.17	720.689	1906.02	108959	65713.2	174739	7255.26	4346.75	11629.6	6765.72	4236.71	10600.1	153266	95032.2	240053	191777	119183	300108	0.149369	0.0944419	0.229432
PNG	Papua New Guinea	2597	164791	1195.71	108349	1112.34	66075.1	1484.67	98715.4	405.759	248.307	638.201	25747.1	15305	41682	186.82	108.728	308.942	16928.5	9513.19	28884.1	173.793	105.432	277.715	231.966	138.118	375.248	10323.7	5972.56	17154.3	15423.4	8637.54	26483.5	0.156241	0.0981354	0.239301
POL	Poland	20018.4	347419	73.1966	8618.13	9542.21	138536	10476.2	208883	1896.63	997.258	3399.04	32916	17302.5	58410.5	6.93496	3.53793	12.7899	816.518	415.54	1491.1	904.069	469.605	1635.19	992.557	518.795	1780.4	13125.5	6836.92	23310.9	19790.5	10431	35320.7	0.0947443	0.0500335	0.167811
PRK	Democratic People's Republic of Korea	6297.56	198304	737.44	68094.8	3639.4	94856.8	2658.16	103448	842.818	469.866	1405.35	26539.6	14676.3	44873.7	98.6934	48.9086	180.012	9113.3	4232.94	17756.6	487.07	265.674	833.139	355.748	193.628	596.109	12694.9	6863.29	21997.1	13844.6	7279.18	24386.1	0.133832	0.0754605	0.220257
PRT	Portugal	6868.66	88831	24.4002	2959.54	3497.31	40700.7	3371.35	48130.2	650.131	337.267	1174.91	8408.01	4423.04	15046.9	2.30953	1.1734	4.28563	280.126	139.341	528.273	331.027	171.399	603.579	319.104	166.296	576.687	3852.4	2008.64	6948.91	4555.61	2384.79	8139.17	0.0946518	0.0501479	0.16811
PRY	Paraguay	1667.17	61876.7	276.483	26223.2	757.727	26394.4	909.438	35482.3	196.989	109.78	331.533	7311.21	4002.01	12695.3	32.6686	16.6174	59.1491	3098.47	1468.76	6103.79	89.5313	48.8453	151.867	107.457	59.5304	182.211	3118.71	1655.94	5542.81	4192.51	2231.56	7490.12	0.118158	0.0669954	0.196663
QAT	Qatar	107.795	6258.32	7.86566	926.826	49.9375	1923.65	57.8571	4334.66	10.2008	5.2298	18.2796	592.238	305.171	1070.1	0.744344	0.348599	1.45315	87.7075	38.4364	176.471	4.72569	2.42015	8.58869	5.47514	2.80202	9.80861	182.039	91.8992	331.634	410.198	209.063	740.033	0.0946321	0.0494594	0.168163
ROU	Romania	9360.7	238532	353.712	32617.7	3904.44	89281	5456.25	149251	1281.92	115.814	2437.9	32666.4	2926.03	61603.4	48.44	4.28678	93.3844	4466.91	399.264	8593.34	534.704	48.7294	1017.97	747.22	67.7416	1424.44	12226.8	1128.27	23098.7	20439.6	1837.18	38742.8	0.136948	0.0123406	0.259756
RUS	Russian Federation	32565.8	1.1587e+06	757.167	79647.9	10988.1	355471	21577.7	803230	4543.31	452.077	8390.99	161652	15973.9	299411	105.634	10.1798	199.925	11111.8	1091.35	21197.5	1532.97	153.483	2843.03	3010.34	302.571	5557.4	49592.3	4920.53	92076.3	112060	11165.4	206964	0.139512	0.0140207	0.257596
RWA	Rwanda	5341.5	290798	1934.85	175092	2486.35	130608	2855.16	160190	867.343	331.949	1419.8	47219.2	17119	86378.3	314.178	115.211	563.156	28431.2	9059.53	62166.5	403.728	152.607	676.08	463.615	175.929	787.658	21207.9	7536.19	39602.5	26011.3	8770.99	54043.1	0.162378	0.0635475	0.260123
SAU	Saudi Arabia	6132.32	240743	194.777	22284.9	2537.53	99725.9	3594.79	141017	580.152	304.162	1045.02	22775.6	11874.1	41476	18.427	8.55698	36.8775	2108.28	884.741	4691.32	240.064	125.358	441.608	340.088	176.929	619.141	9434.62	4878.49	17260.3	13341	6848.1	24617.8	0.0946055	0.0500346	0.171698
SDN	Sudan	12624.7	939919	8484.81	764213	5636.03	411706	6988.61	528213	1912.9	504.496	3478.82	142418	35345.2	304948	1285.63	318.103	2531.28	115794	25850.6	274459	853.979	222.478	1607.83	1058.92	262.675	2107.42	62382.1	12036.2	182717	80035.5	19689.3	163342	0.151521	0.041097	0.254736
SEN	Senegal	7199.47	424925	3177.64	286202	3529.12	196913	3670.35	228012	1161.54	498.111	1903.85	68555.9	27016.2	127399	512.669	202.508	917.189	46174.8	16189.8	93727.8	569.376	238.526	959.42	592.161	243.835	1004.99	31769.3	11836.9	62385.9	36786.6	13162.6	74757.8	0.161336	0.0696825	0.258878
SGP	Singapore	5192.41	80640.3	10.8943	1435.43	2447.83	32916.7	2744.58	47723.6	487.824	260.221	868.368	7576.11	4048.77	13459.1	1.02351	0.517753	1.87675	134.858	68.119	250.585	229.972	120.67	416.07	257.852	136.924	459.668	3092.5	1630.63	5538.78	4483.61	2371.25	7984.38	0.0939495	0.0501009	0.166691
SLB	Solomon Islands	370.802	15278.7	51.0287	4720.47	159.007	6127.65	211.796	9151.06	57.5081	35.4226	88.5874	2369.59	1440.63	3684.23	7.91408	4.38956	13.3928	732.101	400.865	1254.98	24.6605	15.1127	38.4909	32.8476	20.1246	51.1301	950.343	576.019	1500.06	1419.25	851.093	2255.93	0.155091	0.0962771	0.237261
SLE	Sierra Leone	7430.23	483182	3937.08	352726	3519.97	221656	3910.27	261526	1198.15	493.502	1983.75	77915	30961.5	138930	634.87	250.904	1119.05	56878.5	20805.4	108478	567.609	230.165	959.047	630.546	254.984	1070.6	35742.9	12943.5	70923.7	42172.2	15778.4	79335.6	0.161254	0.0676499	0.255508
SLV	El Salvador	2426.51	59957.4	184.456	17489.5	1012.6	26006.4	1413.91	33951	281.342	154.424	484.388	6951.76	3806.09	12021.3	21.3867	10.621	40.1235	2027.83	916.595	4059.2	117.406	63.6669	203.854	163.936	88.6823	286.829	3015.31	1635.59	5323.08	3936.45	2115.62	6961.72	0.115945	0.0652062	0.196251
SOM	Somalia	22068.9	1.59306e+06	14592.3	1299108	9632.97	711871	12435.9	881184	3331.2	923.64	5941.97	240464	63554.1	471820	2202.64	597.097	4111.55	196094	50367.3	404283	1454.05	396.219	2711.17	1877.15	514.549	3478.1	107454	26792	232119	133011	32627.9	294690	0.150945	0.0431899	0.256783
SRB	Serbia	1836.17	43561.7	17.3549	2016.72	776.483	17946.3	1059.69	25615.3	252.176	22.5021	475.112	5982.65	531.694	11275.9	2.38349	0.20259	4.85022	276.971	23.9488	568.27	106.64	9.39485	201.749	145.535	12.9211	275.707	2464.71	218.337	4661.06	3517.95	307.815	6704.43	0.137337	0.0121601	0.255078
SSD	South Sudan	9993.58	733651	7188.44	639724	4608.46	339223	5385.12	394428	1622.38	656.171	2738.27	119103	45438.2	218608	1166.99	444.216	2037.77	103854	36316.9	198489	748.148	288.744	1320.57	874.232	343.718	1516.33	55070.2	17894.8	120288	64032.3	22957.2	125453	0.162342	0.0659638	0.260425
STP	Sao Tome and Principe	111.076	5072.32	29.0607	2632.11	56.167	2337.47	54.9092	2734.85	17.6489	6.35124	29.2075	805.941	279.083	1461.08	4.61746	1.52825	8.5909	418.216	123.84	882.351	8.92438	3.1748	14.9952	8.72453	3.09545	14.6936	371.401	124.931	693.562	434.54	140.702	874.316	0.15889	0.0580155	0.259973
SUR	Suriname	170.633	4744.56	10.193	998.458	75.2168	2000.61	95.4165	2743.94	20.5555	11.5564	34.6777	571.557	322.35	968.336	1.2279	0.622275	2.31146	120.28	57.3241	235.381	9.06105	5.03187	15.4663	11.4944	6.44437	19.5711	241.006	134.615	413.804	330.552	183.514	567.291	0.120466	0.0687947	0.201528
SVK	Slovakia	2032.51	41400.2	30.1417	2994.72	882.467	16430.5	1150.04	24969.7	191.375	99.9703	348.301	3898.11	2041.62	7031.79	2.83805	1.41563	5.31118	281.973	139.849	536.248	83.0903	43.2429	152.259	108.285	55.5585	196.707	1547.04	803.084	2819.44	2351.07	1217.09	4237.4	0.0941568	0.049336	0.168423
SVN	Slovenia	411.596	5942.93	0.417175	152.54	270.041	3396.86	141.555	2546.07	38.8385	20.1597	70.1902	560.779	292.616	1011.85	0.039365	0.0189684	0.0755719	14.3938	6.71184	28.6445	25.4813	12.74	48.5137	13.3573	6.7851	24.6374	320.53	164.815	592.823	240.249	123.277	438.009	0.0943608	0.0500999	0.169806
SWE	Sweden	2678.96	41049.3	12.425	2283.14	1365.3	19253	1313.67	21796.3	253.922	134.062	451.143	3890.8	2049.16	6860.79	1.17768	0.60178	2.14734	216.405	109.291	403.797	129.408	66.3715	236.637	124.514	64.9543	222.824	1824.87	945.956	3239.23	2065.93	1088.19	3671.32	0.0947836	0.0504513	0.167527
SWZ	Eswatini	925.032	47086.7	235.6	21231.7	335.598	16923.7	589.434	30162.9	147.917	60.054	243.655	7529.37	3037.27	12674.1	37.6735	14.4351	67.9443	3395.04	1255.29	6367.04	53.6637	21.8734	90.8121	94.2532	38.3836	156.584	2706.18	1018.13	4893.79	4823.19	1911.31	8321.24	0.159905	0.0657215	0.260478
SYC	Seychelles	74.8951	1761.45	1.57827	154.932	34.0497	666.373	40.8454	1095.08	7.11318	3.70687	12.7717	167.294	87.6123	298.647	0.149896	0.0736845	0.281693	14.7147	7.16054	27.8138	3.23388	1.67144	5.84161	3.8793	2.026	6.95203	63.2889	33.1279	112.998	104.005	54.0439	185.986	0.0949752	0.0499279	0.168325
SYR	Syrian Arab Republic	2961.66	175161	904.849	83481.2	1397.29	79295.5	1564.37	95865.2	414.845	55.7341	774.289	24535	3238.35	49911.4	126.744	16.2759	257.971	11693.4	1386.84	29352.7	195.721	26.0005	373.828	219.124	29.5383	417.515	11107.1	1407.35	23467	13428	1690.42	30927.6	0.140072	0.0189397	0.25762
TCD	Chad	23265.6	1752153	16933.8	1.50442e+06	10649.6	800062	12616	952091	3754.95	1523.26	6240.83	282789	110317	507903	2733.04	1084.98	4757.14	242806	92064.5	455148	1718.79	682.418	2999.3	2036.16	799.474	3557.04	129126	46154.9	257063	153663	56167.9	298110	0.161395	0.0679606	0.255635
TGO	Togo	5744.03	327943	2324.03	208642	2304.77	132271	3439.26	195672	931.176	387.609	1533.49	53163.5	19261.6	120195	376.752	144.529	689.304	33823.4	9901.62	98299.8	373.63	151.571	626.482	557.546	227.043	950.364	21442.7	7935.22	42259.7	31720.8	9561.22	91409.3	0.162112	0.0687584	0.258977
THA	Thailand	31314	688134	528.29	55397.9	14278.6	286435	17035.4	401700	3983.73	2252.48	6678.92	87543.5	49930.6	146866	67.2083	34.9066	120.846	7047.64	3635.53	12781.8	1816.51	986.813	3091.95	2167.22	1216.48	3638.18	36439.8	20545.3	61904.3	51103.7	28843.3	85872.1	0.127219	0.0738491	0.20972
TJK	Tajikistan	3175.72	224997	1975.58	177550	1411.25	98212.5	1764.47	126784	444.684	62.8314	847.488	31505.5	4394.83	62760.2	276.633	39.4561	550.782	24861.7	3433.87	51294	197.612	27.5889	385.035	247.072	33.7555	491.861	13752.3	1879.92	30016.1	17753.1	2356.05	37632.8	0.140026	0.0202852	0.257358
TKM	Turkmenistan	1161.73	92984.6	824.472	74113.5	484.845	39218.6	676.883	53766	158.567	15.0092	306.082	12691.7	1230.7	24896.6	112.534	10.4944	219.748	10115.9	935.281	20098.6	66.1777	6.36231	128.189	92.3895	8.80688	181.311	5353.04	496.708	10521.3	7338.66	689.296	15127.2	0.136492	0.0132283	0.256709
TLS	Timor-Leste	651.453	39256.5	336.382	30344.8	312.014	17813.8	339.439	21442.8	89.3807	50.9751	148.168	5386.08	2946.92	9343.25	46.1523	24.5049	81.26	4163.38	2173.53	7438.25	42.8089	23.899	72.5674	46.5718	25.7103	79.6165	2444.09	1291.97	4367.87	2941.99	1473.55	5539.95	0.137202	0.0801583	0.220407
TON	Tonga	30.8532	1127.45	4.83762	450.298	13.8951	532.833	16.9581	594.613	4.6811	2.87655	7.28166	171.058	101.348	277.551	0.733971	0.39442	1.28758	68.3199	33.327	130.974	2.10819	1.26238	3.34473	2.5729	1.56794	4.04727	80.8422	44.6693	140.861	90.2156	52.6758	148.512	0.151721	0.0946261	0.233886
TTO	Trinidad and Tobago	205.472	7600.61	25.1844	2411.03	86.4441	3214.72	119.028	4385.9	19.2607	10.1112	34.4343	712.475	369.016	1294.98	2.36076	1.1597	4.49181	226.008	106.05	441.014	8.10319	4.18069	14.712	11.1576	5.79403	20.0718	301.345	154.735	549.87	411.13	210.753	746.492	0.0937391	0.0495884	0.166889
TUN	Tunisia	1912.73	65200.6	219.443	21268.5	900.51	30080.1	1012.22	35120.5	264.808	32.6265	497.88	9026.71	1098.55	17625.9	30.3808	3.54704	62.6947	2944.52	321.105	6987.57	124.671	15.071	237.446	140.137	17.0299	268.572	4164.45	497.491	8526.84	4862.27	586.083	9603.13	0.138445	0.0170816	0.255437
TUR	Türkiye	12853.2	368029	443.872	52418.8	6830.55	176938	6022.62	191092	1759.48	178.679	3326.21	50379.8	5207.39	94867.2	60.7619	6.09237	122.878	7175.64	708.447	14571	935.038	96.4429	1795.39	824.44	85.8107	1563.9	24221.1	2497.75	45802.6	26158.7	2715.92	49711.6	0.136891	0.0141894	0.25582
TZA	United Republic of Tanzania	26343.5	1.75058e+06	14644.6	1.31875e+06	12394.1	791995	13949.4	958588	4155	1432.4	7026.9	276109	94393.8	501434	2309.8	774.082	4127.06	207998	67350.2	405436	1954.85	673.588	3363.28	2200.15	766.335	3862.3	124916	40703.1	244804	151192	48314.7	300770	0.157724	0.0564655	0.256761
UGA	Uganda	19019.6	1.26395e+06	9566.43	864579	8514.94	549364	10504.6	714591	3068.24	1264.11	5110.24	203901	79323.9	388603	1543.26	610.361	2768.67	139474	46558.5	304679	1373.63	557.094	2315.75	1694.61	680.711	2935.79	88623.4	32073.9	180310	115278	38932.7	253895	0.16132	0.0680822	0.258135
UKR	Ukraine	6847.99	275435	251.273	25292.7	2261.28	79344.4	4586.71	196090	935.848	88.9449	1788.78	37641	3604.17	72011.8	34.3391	3.20255	68.3708	3456.5	329.224	7010.39	309.027	29.4724	591.188	626.821	60.3649	1199.45	10843.2	1061.16	20851.6	26797.8	2567.11	51296	0.13666	0.0130369	0.259207
URY	Uruguay	1376.83	23099.8	11.5312	1490.58	789.561	11762.6	587.268	11337.2	130.083	67.9995	235.425	2182.48	1137.89	3912.18	1.08946	0.554833	2.01674	140.83	70.7551	259.999	74.5978	38.4003	137.088	55.4851	28.6021	100.57	1111.33	572.207	2000.94	1071.14	560.743	1933.42	0.0944801	0.0495368	0.16893
USA	United States of America	60580.7	1420942	626.109	97521.4	31804.8	701274	28775.8	719668	5676.45	2988.41	10204.8	133143	70530.3	238540	58.6668	30.9853	105.475	9137.81	4647.45	16753.8	2980.13	1557.93	5392.3	2696.31	1420.64	4836.84	65709.8	34844.8	117857	67433.3	35348.3	121252	0.0937006	0.0496351	0.168085
UZB	Uzbekistan	4849.62	302245	1482.51	135422	2078.66	129484	2770.96	172761	671.796	88.6368	1243.73	41868.6	5533.03	78098.8	205.365	26.9856	389.158	18759.4	2460.95	35674.2	287.948	37.7246	533.32	383.848	50.1385	715.182	17936.8	2382.74	33508.4	23931.8	3143.04	44900.1	0.138525	0.0181457	0.255755
VCT	Saint Vincent and the Grenadines	39.2669	1040.38	3.00862	283.988	17.8318	423.802	21.4351	616.58	4.65514	2.56039	7.93604	123.339	67.0966	212.761	0.356675	0.177757	0.654008	33.6672	15.7304	64.5716	2.11398	1.14605	3.67021	2.54115	1.39128	4.36473	50.2422	26.6834	87.5306	73.0963	39.573	126.659	0.118551	0.065333	0.199932
VEN	Venezuela (Bolivarian Republic of)	7190.81	255738	1348.6	124740	3369.35	112417	3821.46	143322	847.927	458.866	1465.39	30156.2	15989.3	53119.5	159.024	81.3567	291.182	14709.1	7353.14	27157.3	397.308	211.34	698.039	450.619	243.302	787.354	13256	6972.36	23616.9	16900.2	8811.31	30282.7	0.117918	0.0643899	0.201968
VNM	Viet Nam	27870.7	827237	3769.45	348742	13215.6	320760	14655.2	506477	4145.75	2531.81	6503.85	123051	73155.5	196906	560.703	312.002	954.915	51875.1	26788.3	93930.2	1965.81	1142.5	3238.73	2179.94	1309.54	3447.75	47712.8	27209.1	79713.9	75338.1	43946.6	123316	0.148749	0.092912	0.228171
VUT	Vanuatu	124.366	6970.44	40.5565	3682.06	53.1102	3009.76	71.2554	3960.69	19.3553	11.8647	30.3715	1084.82	651.049	1758.02	6.31189	3.60294	10.6047	573.047	308.428	1021.45	8.26565	4.98626	13.1329	11.0896	6.68269	17.6665	468.415	267.256	777.481	616.41	353.377	1046.21	0.155632	0.0965561	0.24124
WSM	Samoa	53.0704	2136.46	6.02771	579.413	28.021	1036.82	25.0494	1099.64	8.21513	4.86474	13.1413	330.718	191.357	536.407	0.93307	0.49108	1.65031	89.6913	43.4464	172.383	4.33757	2.53602	6.93741	3.87756	2.27441	6.20831	160.497	90.3944	264.643	170.221	97.2634	284.668	0.154797	0.0923148	0.244104
YEM	Yemen	11983.3	933322	8557.89	769369	5514.81	427046	6468.51	506277	1714.86	323.564	3297.72	133562	23287	284911	1224.67	224.71	2491.82	110100	18797.1	257978	789.19	146.365	1596.18	925.668	170.606	1934.67	61111.9	9771	167339	72450.2	12862.4	158071	0.143104	0.0282891	0.254602
ZAF	South Africa	39583	1.87517e+06	7102.37	643735	17822.2	830897	21760.8	1.04427e+06	6285.99	2124.28	10325.9	297787	100553	494179	1127.89	375.447	1910.35	102229	33634.2	177760	2830.26	962.474	4662.62	3455.73	1179.53	5718.23	131951	44148.6	220452	165836	56238.2	277180	0.158805	0.0540169	0.26078
ZMB	Zambia	9589.53	649176	5381.54	483621	4200.27	279182	5389.26	369995	1547.02	630.292	2559.92	104728	40424.1	182920	868.173	339.603	1533.21	78019.8	29093	143986	677.605	272.04	1142.26	869.418	340.089	1477.75	45038.7	17041.3	82325.4	59689.1	22210.6	113488	0.161324	0.0665806	0.257729
ZWE	Zimbabwe	10847.8	523610	2921.45	263156	4825.4	223091	6022.42	300519	1715.06	653.325	2808.42	82783.5	30584.3	138450	461.886	171.028	799.574	41605.3	14674.7	74730.3	762.904	288.825	1260.16	952.154	362.524	1577.05	35271.1	12899.4	60598.7	47512.4	17874.8	82572.4	0.158101	0.0603865	0.255499

## Sheet: p5
iso3	country	nut_dths_u5	nut_dalys_u5	nut_dths_wash_u5	nut_dths_wash_u5_lcl	nut_dths_wash_u5_ucl	nut_dalys_wash_u5	nut_dalys_wash_u5_lcl	nut_dalys_wash_u5_ucl	PAF_nut_wash	PAF_nut_wash_lcl	PAF_nut_wash_ucl
AFG	Afghanistan	373.401	42784.4	53.5182	28.7469	90.5426	6132.12	3884.44	8802.11	0.143326	0.103773	0.17542
AGO	Angola	2235.86	204592	296.29	174.554	467.522	27112	13323.7	55663.3	0.132517	0.10068	0.161138
ALB	Albania	0.40972	109.226	0.0338604	0.0171397	0.0556071	9.0267	4.73123	14.179	0.0826428	0.0482698	0.109904
ARG	Argentina	30.4947	3051.6	2.25376	1.54189	3.31666	225.533	152.934	333.455	0.0739064	0.055036	0.101796
ARM	Armenia	0.0737209	80.7562	0.00558254	0.00328665	0.00787643	6.11529	3.16249	10.2748	0.0757253	0.0471527	0.0975221
AZE	Azerbaijan	6.10112	1208.44	0.527638	0.242914	0.957891	104.509	60.8267	149.292	0.0864821	0.0542746	0.108811
BDI	Burundi	1661.63	150905	200.17	107.64	351.715	18178.8	11198.9	28634.9	0.120466	0.0999524	0.139849
BEN	Benin	631.421	61589.9	65.372	38.2112	105.068	6376.5	4280.68	9104.28	0.103532	0.0886641	0.115905
BFA	Burkina Faso	2200.41	212967	219.694	126.287	357.964	21263.1	12508	35776.4	0.0998422	0.0842203	0.114626
BGD	Bangladesh	1174.12	152627	58.7992	31.137	104.2	7643.43	4876.93	11722.9	0.0500793	0.0359074	0.0694051
BGR	Bulgaria	0.336063	238.979	0.0302334	0.0151658	0.0478492	21.4994	10.569	33.3364	0.0899637	0.0494146	0.119898
BIH	Bosnia and Herzegovina	0.00178325	31.1815	0.000163179	0.000102936	0.000218639	2.85331	1.04251	8.07802	0.0915065	0.0592954	0.11696
BLR	Belarus	1.11884	290.845	0.0889987	0.042372	0.134563	23.1354	10.5154	37.4646	0.0795454	0.0402093	0.10556
BLZ	Belize	1.42305	135.473	0.182777	0.130924	0.245624	17.4002	11.6673	25.1252	0.12844	0.103774	0.153869
BOL	Bolivia, Plurinational States of	129.212	11650	20.0688	11.9944	31.7526	1809.45	1159.69	2700.81	0.155317	0.125218	0.188161
BRA	Brazil	447.936	44871.9	85.8589	63.882	114.727	8600.91	6355.69	11494.2	0.191677	0.149415	0.247146
BTN	Bhutan	2.73186	295.456	0.473603	0.197054	1.01423	51.2212	30.4006	81.7622	0.173363	0.138476	0.212234
BWA	Botswana	106.354	9765.73	7.60756	4.5399	11.988	698.552	340.155	1409.42	0.0715309	0.0559169	0.0854403
CAF	Central African Republic	263.863	24981.3	46.8997	28.1414	75.5653	4440.24	2969.46	6445.03	0.177743	0.149671	0.203505
CHN	China	366.178	51708.9	8.82743	6.61621	11.5727	1246.54	938.835	1645.05	0.0241069	0.0194719	0.0296902
CIV	Côte d'Ivoire	662.811	67321.7	85.153	45.1932	146.492	8648.99	5600.14	12678.2	0.128473	0.107591	0.148504
CMR	Cameroon	740.135	71075.7	103.599	56.5951	178.412	9948.68	6383.72	14946.2	0.139973	0.119577	0.158477
COD	Democratic Republic of the Congo	5496.66	537864	810.484	431.414	1427.98	79308.1	49808.1	121815	0.14745	0.125166	0.168729
COG	Congo	114.428	10849	17.8692	9.87106	30.4538	1694.19	1079.63	2534.94	0.156161	0.131487	0.177997
COL	Colombia	354.572	31852.8	26.1311	17.7353	37.4702	2347.48	1452.52	3753.62	0.0736976	0.0578628	0.0930765
COM	Comoros	57.31	5433.65	7.28525	4.36778	11.4739	690.727	459.177	993.35	0.12712	0.107229	0.14509
CPV	Cape Verde	1.57807	157.428	0.145521	0.0782977	0.250638	14.5172	9.1607	22.1093	0.0922147	0.0764915	0.107029
CRI	Costa Rica	1.6658	178.41	0.221734	0.156408	0.312325	23.7481	16.0371	34.4203	0.133109	0.106019	0.165809
CUB	Cuba	2.32462	270.892	0.161211	0.117588	0.219961	18.7863	13.5674	25.7092	0.0693495	0.0570071	0.0846599
DJI	Djibouti	39.2299	4097.19	3.07947	1.75098	4.9991	321.622	214.868	460.974	0.0784982	0.0646962	0.0898867
DOM	Dominican Republic	64.9275	5889.69	11.383	6.69057	18.0742	1032.57	663.945	1528.8	0.175319	0.147457	0.203388
DZA	Algeria	13.4999	11717.6	1.18555	0.651208	1.98747	1029.03	698.482	1388.42	0.0878189	0.0657015	0.103595
ECU	Ecuador	30.2207	2923.95	3.61284	2.48888	5.16771	349.554	221.283	542.699	0.119548	0.101018	0.138947
EGY	Egypt	199.284	37473.5	25.2635	12.6914	44.957	4750.56	2957.39	6600.82	0.126771	0.0839859	0.158778
ERI	Eritrea	238.676	22799	22.4916	13.6954	34.8981	2148.45	1193.94	3735.33	0.0942345	0.0790395	0.108876
ETH	Ethiopia	3962.65	400006	455.517	325.476	619.953	45981.7	30365	67023	0.114952	0.0991789	0.127871
FJI	Fiji	3.93386	518.401	0.414635	0.256178	0.632644	54.6403	37.1422	80.4047	0.105402	0.0870768	0.124267
FSM	Micronesia (Federated States of)	0.647542	71.6641	0.0414507	0.0166824	0.0794461	4.58738	2.07953	7.83136	0.0640123	0.0339953	0.0854004
GAB	Gabon	24.3896	2323.81	3.50674	1.88035	5.98786	334.117	207.902	500.343	0.14378	0.117481	0.165009
GEO	Georgia	0.16708	151.174	0.0140124	0.00835109	0.021552	12.6785	7.36956	19.6153	0.0838668	0.0606265	0.100181
GHA	Ghana	1094.4	105417	108.324	62.2646	176.267	10434.2	6886.79	15101.6	0.0989805	0.0847076	0.11217
GIN	Guinea	686.178	65160.7	84.0748	49.9375	134.064	7983.9	5305.9	11574.2	0.122526	0.104878	0.139731
GMB	Gambia	64.7157	6581.07	6.90511	3.68341	11.8758	702.195	460.761	1042.31	0.106699	0.0913409	0.119771
GNB	Guinea-Bissau	74.9614	7288.77	7.49948	3.74468	13.9779	729.201	442.955	1146.16	0.100045	0.0861621	0.113205
GNQ	Equatorial Guinea	20.4518	2112.03	3.25692	1.58461	6.03894	336.338	208.308	511.872	0.159249	0.132831	0.181022
GRD	Grenada	0.126477	14.0647	0.0192679	0.0129048	0.0267593	2.14266	1.40104	3.04147	0.152343	0.113059	0.186185
GTM	Guatemala	411.255	36884.2	53.1687	39.3217	71.1163	4768.54	3251.31	6735.28	0.129284	0.10856	0.151787
GUY	Guyana	9.48023	1006.74	1.03866	0.722459	1.45187	110.299	70.4169	163.864	0.109561	0.0908599	0.128402
HND	Honduras	17.7597	1653.8	2.22896	1.11538	4.10628	207.563	121.979	345.149	0.125506	0.107922	0.143842
HTI	Haiti	417.955	38376.8	87.4838	51.8625	139.809	8032.79	5230.06	12063.8	0.209314	0.181198	0.234737
IDN	Indonesia	621.025	164263	42.0126	31.6331	54.6648	11112.5	8739.6	13848.3	0.0676504	0.0574453	0.0777792
IND	India	4782.7	1.22177e+06	234.259	162.742	328.385	59843	45487.6	77043.4	0.0489804	0.0410287	0.0568215
IRN	Iran (Islamic Republic of)	25.9923	9941.84	2.6175	1.64139	3.57295	1001.17	626.196	1381.16	0.100703	0.0680812	0.122334
IRQ	Iraq	58.9304	15962.9	6.64551	3.74441	10.8717	1800.12	1230.37	2414.79	0.112769	0.0838576	0.13515
JAM	Jamaica	4.9283	503.924	0.437697	0.298751	0.626489	44.755	28.853	66.8636	0.088813	0.0746016	0.104151
JOR	Jordan	3.96021	1165.2	0.280935	0.145114	0.438622	82.6586	43.8773	122.804	0.0709393	0.0413762	0.0930497
KAZ	Kazakhstan	16.2635	2894.18	0.979147	0.583993	1.40255	174.245	106.598	245.689	0.0602053	0.0404136	0.0737508
KEN	Kenya	2088.65	195690	214.451	164.923	271.297	20092.3	15355.1	25377.7	0.102674	0.0864848	0.117045
KGZ	Kyrgyzstan	0.566154	249.518	0.0451254	0.029621	0.0626816	19.8878	11.3646	32.0698	0.0797051	0.0578388	0.0972868
KHM	Cambodia	110.956	14464.1	8.38631	4.82402	13.5847	1093.22	780.034	1501.61	0.075582	0.0639114	0.0875863
KIR	Kiribati	5.64871	547.226	0.629003	0.396543	0.954613	60.9354	37.289	95.7627	0.111353	0.0940174	0.129157
LAO	Lao People's Democratic Republic	55.7165	6550.83	4.24538	2.32017	7.36365	499.147	335.908	716.864	0.076196	0.0620807	0.0912365
LBN	Lebanon	0.387963	702.962	0.0337292	0.0134826	0.0657753	61.115	29.7864	92.5139	0.0869393	0.0448449	0.115389
LBR	Liberia	199.274	18631.1	30.9374	17.1331	51.6768	2892.48	1867.58	4293.74	0.15525	0.133683	0.174914
LBY	Libyan Arab Jamahiriya	0.823065	644.079	0.0709097	0.0261859	0.132749	55.4894	22.7306	90.4043	0.0861531	0.0381742	0.1216
LCA	Saint Lucia	0.893217	82.7156	0.176937	0.12252	0.245546	16.3851	10.0809	25.3597	0.19809	0.161025	0.234651
LKA	Sri Lanka	1.60687	7609.64	0.0645369	0.0402263	0.101046	305.626	209.364	434.971	0.040163	0.0320878	0.0493904
LSO	Lesotho	202.339	18205.2	26.9887	16.7566	41.3432	2428.27	1300.87	4354.31	0.133383	0.113326	0.150799
MAR	Morocco	46.3837	8412.24	4.72017	2.19787	8.63752	856.06	555.534	1190.98	0.101764	0.0719499	0.126768
MDA	Republic of Moldova	0.00961209	61.2463	0.000881042	0.000597074	0.00124865	5.61382	2.68674	10.2811	0.0916598	0.0636413	0.114453
MDG	Madagascar	1324.9	131057	122.991	75.6319	186.676	12166	7261.29	19394.7	0.0928303	0.0771148	0.107947
MDV	Maldives	0.0455403	183.628	0.00160446	0.000947569	0.0025765	6.4695	4.43271	9.24062	0.0352316	0.0291486	0.0417713
MEX	Mexico	437.516	41593.9	20.2695	14.6499	28.067	1926.99	1375.71	2706.78	0.0463287	0.0356829	0.0603092
MKD	The former Yugoslav Republic of Macedonia	0.0201515	35.7444	0.00182497	0.00106924	0.00268457	3.2371	1.3581	6.52397	0.0905624	0.055759	0.11611
MLI	Mali	3487.72	317688	385.251	265.352	538.741	35091.6	20549.3	56224.8	0.110459	0.0955027	0.123895
MMR	Myanmar	145	20193	10.0498	5.44148	17.6673	1399.56	981.316	1957.64	0.0693094	0.0567729	0.0830671
MNE	Montenegro	0.0122704	30.0788	0.000915894	0.000507728	0.00151279	2.24517	1.27738	3.38959	0.0746428	0.0480743	0.0947256
MNG	Mongolia	0.143198	106.774	0.0129251	0.00489383	0.0300515	9.63751	5.79284	16.6475	0.0902605	0.0774357	0.103505
MOZ	Mozambique	1938.65	175592	171.34	107.348	258.197	15519	8578.93	32754.6	0.0883809	0.0758874	0.100007
MRT	Mauritania	283.168	27101.3	32.164	12.3087	69.8274	3078.34	1696.83	5161.3	0.113586	0.0967973	0.127409
MUS	Mauritius	0.346319	303.187	0.0241512	0.0172468	0.0319819	21.1433	14.9771	28.4805	0.0697369	0.057197	0.0789281
MWI	Malawi	690.203	62917.9	93.6787	60.3865	138.081	8539.6	3560.41	18188	0.135726	0.117387	0.152072
MYS	Malaysia	2.69099	8121.89	0.169244	0.0974698	0.273445	510.81	356.166	707.653	0.062893	0.0506825	0.0740555
NAM	Namibia	145.755	13435.9	17.4851	10.317	27.955	1611.81	809.004	3191.84	0.119962	0.101335	0.135327
NER	Niger	1728.55	173694	155.789	89.7436	254.455	15654.5	10460	22494.2	0.0901271	0.0758261	0.104735
NGA	Nigeria	5029.46	562260	511.234	401.102	639.233	57152.5	44691.3	71696.3	0.101648	0.0876137	0.114173
NIC	Nicaragua	61.8153	5530.58	7.3486	4.84901	10.6792	657.475	323.324	1205.24	0.11888	0.0968514	0.141101
NPL	Nepal	257.969	25720	19.4002	11.2764	31.741	1934.24	1260.68	2884.5	0.0752037	0.0596217	0.0933931
PAK	Pakistan	6818.28	711209	520.098	347.844	750.058	54250.9	33130.2	85997.1	0.0762799	0.0606922	0.0908366
PAN	Panama	29.6793	2636.98	4.21462	3.14378	5.54576	374.465	262.279	518.665	0.142005	0.116795	0.170009
PER	Peru	107.972	9540.26	11.3331	6.68626	18.2345	1001.37	629.182	1530.74	0.104963	0.0862791	0.125907
PHL	Philippines	583.146	67273.9	34.0817	26.6915	42.5617	3931.79	3082.58	4918.91	0.0584445	0.0484118	0.0685296
PNG	Papua New Guinea	30.0097	7108.65	2.53295	1.41881	4.14034	600.002	442.786	787.675	0.0844045	0.0710503	0.0965808
PRK	Democratic People's Republic of Korea	45.1776	8213.93	3.27116	1.71894	5.81994	594.743	421.843	820.299	0.0724067	0.0585405	0.0882421
PRY	Paraguay	31.7577	2867.15	9.33999	5.87567	14.1072	843.233	407.898	1653	0.294101	0.246363	0.339344
ROU	Romania	2.98276	838.518	0.36735	0.217551	0.51067	103.27	59.5281	149.658	0.123157	0.0775786	0.153961
RUS	Russian Federation	4.82867	4764.59	0.43173	0.25421	0.578426	426.001	224.871	696.603	0.0894098	0.0538076	0.112785
RWA	Rwanda	687.591	62425.5	77.4699	45.6006	120.731	7033.39	4556.68	10257.2	0.112669	0.0954638	0.127572
SDN	Sudan	801.926	111714	118.692	56.7107	225.206	16534.6	11243.6	23227.8	0.148008	0.121124	0.173204
SEN	Senegal	334.653	33133.3	41.5084	19.6985	79.5832	4109.66	2488.18	6443.79	0.124034	0.107199	0.13837
SLB	Solomon Islands	4.7471	509.295	0.526303	0.317114	0.83169	56.4647	32.2033	100.776	0.110868	0.0938485	0.12595
SLE	Sierra Leone	702.225	65431.5	86.1002	49.0279	140.794	8022.59	5187.32	11955.5	0.122611	0.105175	0.138212
SLV	El Salvador	14.5542	1341.92	1.7617	1.1087	2.69917	162.432	89.6663	283.009	0.121044	0.0992102	0.145721
SOM	Somalia	2342.15	221668	250.318	145.46	402.072	23690.9	15598.3	34640.6	0.106876	0.0893243	0.123499
SRB	Serbia	0.177456	274.036	0.0207767	0.011968	0.0317545	32.0843	18.0593	50.109	0.117081	0.0766175	0.147563
SSD	South Sudan	1034.95	99356.2	150.715	92.4364	233.006	14468.9	9229.78	22812.8	0.145626	0.124997	0.16308
STP	Sao Tome and Principe	5.61833	563.05	0.695449	0.39545	1.14113	69.6956	46.3068	100.964	0.123782	0.105058	0.140697
SUR	Suriname	1.65897	189.614	0.271785	0.16189	0.434004	31.064	21.1755	44.4322	0.163827	0.135915	0.191612
SWZ	Eswatini	64.3751	5707.04	8.89897	5.36609	13.8816	788.92	454.266	1336.65	0.138236	0.115682	0.157239
SYR	Syrian Arab Republic	22.5673	7861.37	1.52338	0.885203	2.37713	530.671	341.097	736.829	0.0675037	0.0463876	0.0832716
TCD	Chad	1445.7	141439	237.88	140.202	383.833	23272.9	15744	33229.5	0.164544	0.141944	0.184663
TGO	Togo	111.363	11323	11.9166	6.38047	20.5331	1211.64	795.054	1764.12	0.107007	0.0923862	0.119889
THA	Thailand	2.46237	4891.91	0.141492	0.0822515	0.226097	281.097	188.611	402.493	0.0574617	0.0465893	0.0686216
TJK	Tajikistan	1.75224	2845.41	0.18153	0.0749813	0.391135	294.78	193.473	416.492	0.103599	0.0750498	0.125433
TKM	Turkmenistan	4.11815	1146.94	0.467554	0.266601	0.72174	130.217	79.7043	184.173	0.113535	0.0756188	0.142669
TLS	Timor-Leste	20.7476	2987.95	1.56793	0.781785	2.82369	225.805	156.148	320.44	0.075572	0.0612715	0.0920453
TON	Tonga	0.220467	29.5622	0.0230676	0.0138775	0.0366663	3.0931	2.13877	4.41496	0.104631	0.0871025	0.122399
TUN	Tunisia	3.48077	1327.54	0.345542	0.18379	0.569495	131.787	85.8911	182.522	0.0992718	0.0725297	0.118013
TUR	Türkiye	34.1721	6959.41	2.85224	1.38225	4.57379	580.88	279.682	914.01	0.0834668	0.0445841	0.112036
TZA	United Republic of Tanzania	3865.99	348441	318.008	197.803	478.417	28662	14526.4	57542.5	0.0822579	0.0693615	0.0940814
UGA	Uganda	1928.59	174722	262.523	160.972	410.828	23783.4	13582	42961.1	0.136122	0.116312	0.154044
UKR	Ukraine	8.08733	4645.26	0.878894	0.516451	1.27286	504.826	297.612	730.983	0.108675	0.0689106	0.140204
UZB	Uzbekistan	9.38962	9972.4	0.416232	0.245518	0.591076	442.066	266.631	607.721	0.0443289	0.0290551	0.0535277
VCT	Saint Vincent and the Grenadines	0.0004	2.15173	4.74391e-05	3.64006e-05	5.78121e-05	0.25519	0.14922	0.401494	0.118598	0.0910014	0.14453
VEN	Venezuela, Bolivarian Republic of	239.063	22285.5	30.0772	15.3999	44.1933	2803.81	1424.87	4345.83	0.125813	0.0680208	0.169804
VNM	Viet Nam	11.5563	17913.6	0.570991	0.223551	1.26194	885.105	626.347	1214.78	0.0494096	0.041544	0.0577539
VUT	Vanuatu	2.84379	287.37	0.324271	0.186741	0.523295	32.7682	21.996	46.8506	0.114028	0.095025	0.130762
WSM	Samoa	0.0004	4.79329	3.99529e-05	3.37728e-05	4.38673e-05	0.478764	0.26616	0.792099	0.0998823	0.084432	0.109668
YEM	Yemen	616.134	70586.9	67.0979	28.3474	138.691	7687.01	4631.84	12032.6	0.108901	0.0786498	0.136467
ZAF	South Africa	1351.34	128987	143.788	106.275	184.414	13724.8	10081.8	17981.5	0.106404	0.0842322	0.126141
ZMB	Zambia	1527.75	138220	190.254	116.946	294.531	17212.8	9722.19	32052.3	0.124532	0.105978	0.141706
ZWE	Zimbabwe	1192.42	105622	135.651	85.5796	204.74	12015.8	6502.7	20727.5	0.113762	0.0974151	0.1283

## Sheet: p6
iso3	country	sth_dths_wash_all	sth_dths_wash_all_lcl	sth_dths_wash_all_ucl	sth_dalys_wash_all	sth_dalys_wash_all_lcl	sth_dalys_wash_all_ucl
AFG	Afghanistan	16.8805	8.74439	33.5317	16187.7	12726.7	20917.6
AGO	Angola	40.409	23.2879	68.5924	15975.4	12563.6	20478.3
ALB	Albania	0	0	0.0114	0	0	0.0114
ARG	Argentina	0.431114	0.0173623	0.846791	1412.16	1099.47	1857.94
ARM	Armenia	0.0154147	0.0134752	0.0732817	53.3601	34.7776	105.745
AZE	Azerbaijan	0.142863	0.0741877	0.362633	396.116	241.971	704.215
BDI	Burundi	16.1198	5.32377	43.8905	8635.74	7175.57	10438.4
BEN	Benin	40.1963	22.0052	70.4259	8545.88	6889.69	10736.9
BFA	Burkina Faso	73.7712	44.6219	117.356	8971.18	5594.17	20043.6
BGD	Bangladesh	31.4897	15.6113	74.8862	150060	125355	179950
BGR	Bulgaria	0	0	0.0114	0	0	0.0114
BIH	Bosnia and Herzegovina	0	0	0.0114	0	0	0.0114
BLR	Belarus	0	0	0.0114	0	0	0.0114
BLZ	Belize	0.0281622	0.0276803	0.0635032	29.1017	18.858	53.9266
BOL	Bolivia, Plurinational States of	1.82575	0.345431	7.74956	660.682	474.35	1004.84
BRA	Brazil	7.39044	5.92593	9.16334	23026.3	18456.6	29343.1
BTN	Bhutan	0.178472	0.0658778	0.631912	132.951	106.884	167.028
BWA	Botswana	0.451051	0.113344	1.86292	619.15	436.805	892.1
CAF	Central African Republic	4.77899	2.04018	11.9477	2762.87	2187.12	3500.59
CHN	China	33.8074	29.4141	38.914	72883.4	59896.2	90618.9
CIV	Côte d'Ivoire	47.6392	23.2261	95.1748	13017.1	10441.4	17189.5
CMR	Cameroon	30.13	12.2644	70.0204	15888.7	13384.7	18951.4
COD	Democratic Republic of the Congo	79.7321	50.9779	122.855	97285.8	84100.8	112270
COG	Congo	1.05503	0.215329	4.659	1120.61	794.212	1534.41
COL	Colombia	5.00902	0.287727	24.197	10303.7	8229.85	13251.4
COM	Comoros	0.351785	0.0667677	1.59543	239.182	180.303	329.617
CPV	Cape Verde	0.038928	0.032328	0.0930377	37.7875	25.9578	60.8828
CRI	Costa Rica	0.0477533	0.0147312	0.258593	668.692	538.311	836.343
CUB	Cuba	0.72241	0.0224118	4.51724	942.898	750.953	1259.73
DJI	Djibouti	0.409223	0.111556	1.64348	85.9002	52.2773	165.432
DOM	Dominican Republic	0.649785	0.212462	2.1077	303.381	191.749	556.769
DZA	Algeria	2.13317	0.447049	8.67965	641.722	519.379	810.958
ECU	Ecuador	1.83242	0.460528	6.58202	4079.29	3388.85	4942.21
EGY	Egypt	5.62849	0.787669	25.6495	3464.04	2809.99	4643.88
ERI	Eritrea	1.82274	0.296709	8.35146	1998.65	1397.39	2946.82
ETH	Ethiopia	129.57	98.0645	170.658	127413	107818	150632
FJI	Fiji	0.0785043	0.0495623	0.184004	381.134	290.946	513.57
FSM	Micronesia (Federated States of)	0.0319162	0.0287201	0.076156	45.8037	33.0206	68.647
GAB	Gabon	0.34603	0.095523	1.41269	309.86	241.746	410.135
GEO	Georgia	0.0351671	0.0311945	0.0764393	93.5232	62.1844	149.462
GHA	Ghana	12.3016	4.68115	32.731	13429.3	10554.4	17103.5
GIN	Guinea	22.1701	12.577	38.6101	9837.9	8134.95	11979.6
GMB	Gambia	1.67209	0.189365	9.37227	825.001	640.012	1078.95
GNB	Guinea-Bissau	4.09283	0.253515	20.9207	2812.71	2097.34	4196.04
GNQ	Equatorial Guinea	0.26469	0.0738761	1.05782	536.14	453.363	648.099
GRD	Grenada	0.000606795	0	0.0130983	6.52566	4.5269	10.1117
GTM	Guatemala	7.09151	1.56465	26.667	11093.9	8254.42	16771.9
GUY	Guyana	0.0213144	0.0135878	0.104974	54.8238	39.519	82.0631
HND	Honduras	1.7046	0.471868	5.8485	5581.13	4529.5	7110.38
HTI	Haiti	5.25784	1.8303	16.4697	6950.55	5450.42	8922.83
IDN	Indonesia	28.5578	24.2893	33.5459	57651.8	46667.2	73106.3
IND	India	126.074	112.205	141.606	341899	290640	401169
IRN	Iran (Islamic Republic of)	2.71556	2.27809	3.29529	865.186	723.707	1047.1
IRQ	Iraq	1.59789	0.378477	5.94497	807.489	611.566	1075.61
JAM	Jamaica	0.0672007	0.0472577	0.140526	779.648	610.592	1005.48
JOR	Jordan	0.174585	0.0727298	0.541414	264.018	216.376	352.213
KAZ	Kazakhstan	0.201919	0.0881033	0.561465	748.794	533.79	1165.02
KEN	Kenya	9.00655	6.75754	12.2344	14433.4	11945.8	17560.9
KGZ	Kyrgyzstan	0.0867566	0.0482253	0.238446	582.286	429.597	882.334
KHM	Cambodia	4.9365	0.757721	20.3027	2822.25	2043.01	3962.7
KIR	Kiribati	0.0634293	0.0413279	0.166631	116.681	78.0408	178.46
LAO	Lao People's Democratic Republic	2.35248	0.401199	10.5372	7245.51	5985.2	8838.94
LBN	Lebanon	0.106376	0.0645443	0.232069	29.5511	20.1169	48.5496
LBR	Liberia	3.73821	1.09484	10.6717	2955.95	2446.35	3580.28
LBY	Libyan Arab Jamahiriya	0.21725	0.104349	0.539221	131.119	96.6995	197.145
LCA	Saint Lucia	0.0105983	0	0.0275804	15.1666	11.4351	22.0083
LKA	Sri Lanka	0.582634	0.0193888	2.37891	2444.87	1751.76	3671.29
LSO	Lesotho	0.733026	0.203934	2.72115	239.266	180.38	329.59
MAR	Morocco	4.86783	0.794201	20.3929	1968.63	1570.18	2580.14
MDA	Republic of Moldova	0	0	0.0114	0	0	0.0114
MDG	Madagascar	5.41492	1.5286	20.0894	22866.1	18492.3	28285.5
MDV	Maldives	0.0365921	0.0307534	0.0865405	11.2508	7.93168	17.9481
MEX	Mexico	5.15575	3.7224	6.64247	19923	16367.2	24505.4
MKD	The former Yugoslav Republic of Macedonia	0	0	0.0114	0	0	0.0114
MLI	Mali	56.2799	33.3466	93.5295	14696.8	11676	18606.9
MMR	Myanmar	13.3784	5.27893	37.3053	27439.9	22637.4	33769.4
MNE	Montenegro	0	0	0.0114	0	0	0.0114
MNG	Mongolia	0.0710387	0.0471659	0.160608	222.615	145.203	359.824
MOZ	Mozambique	28.4645	14.5547	61.0409	23994.1	19328.4	30489.9
MRT	Mauritania	2.6533	0.184008	13.6507	1756.67	1104.09	2891.49
MUS	Mauritius	0.0110896	0	0.0623565	21.0646	13.967	34.659
MWI	Malawi	4.18977	1.33235	11.8046	4389.5	3247.49	6214.77
MYS	Malaysia	1.99267	0.510931	6.72125	16044.9	12186.1	21391.4
NAM	Namibia	0.291365	0.080711	1.16175	1318.37	1017.39	1737.15
NER	Niger	124.744	72.4866	201.349	20414.3	16025.2	26157
NGA	Nigeria	685.06	540.375	859.252	169759	148254	194664
NIC	Nicaragua	0.839302	0.0300162	4.79898	1083.69	882.889	1399.21
NPL	Nepal	4.18104	0.69672	17.3663	31556.9	25642.9	39665
PAK	Pakistan	74.949	57.8691	96.8283	107957	86123.1	136630
PAN	Panama	0.0785025	0.0159204	0.397521	586.547	307.878	1395.31
PER	Peru	1.82269	0.431767	6.92866	2558.31	2004	3521.15
PHL	Philippines	13.2671	11.172	15.7591	66022.6	56888.6	76537.2
PNG	Papua New Guinea	6.89122	2.8937	17.2377	11539.8	9396.18	14197.9
PRK	Democratic People's Republic of Korea	0.875731	0.269499	2.94242	2114.73	1527.98	3108.44
PRY	Paraguay	0.417348	0.0183794	2.35207	403.675	284.868	684.86
ROU	Romania	0	0	0.0114	0	0	0.0114
RUS	Russian Federation	0	0	0.0114	0	0	0.0114
RWA	Rwanda	4.6326	0.580095	20.4483	15614.8	13137	18484.6
SDN	Sudan	20.8301	8.86378	45.9765	6775.16	4835.18	9916.71
SEN	Senegal	17.9638	7.06893	41.4606	17245.1	14573.1	20402.5
SLB	Solomon Islands	0.132881	0.0699204	0.340283	535.269	400.493	721.372
SLE	Sierra Leone	14.7445	4.28538	49.5079	5877.68	4748.13	7416.24
SLV	El Salvador	0.112669	0.0169446	0.55913	1332.74	1056.39	1720.95
SOM	Somalia	29.5786	17.6742	48.2412	22388	18813.6	26822.1
SRB	Serbia	0	0	0.0114	0	0	0.0114
SSD	South Sudan	11.2595	4.4814	29.0302	12259.1	9906.1	15617.9
STP	Sao Tome and Principe	0.073385	0.0319715	0.270408	29.2845	22.4919	43.6329
SUR	Suriname	0.0511598	0.0397995	0.106214	33.2761	22.7378	52.3053
SWZ	Eswatini	0.298005	0.0866222	1.23407	644.476	462.024	912.632
SYR	Syrian Arab Republic	1.01139	0.203124	4.80424	752.121	636.112	907.157
TCD	Chad	71.997	42.9398	116.641	31209.2	25967.4	37298.3
TGO	Togo	6.14543	1.97391	18.1478	9685.89	7957.64	11819.2
THA	Thailand	3.81458	0.765267	14.1707	2495.26	2044.3	3250.56
TJK	Tajikistan	0.49591	0.0916008	2.50998	509.617	368.086	770.205
TKM	Turkmenistan	0.274092	0.0661415	1.1628	317.995	204.446	593.001
TLS	Timor-Leste	0.574601	0.138141	2.2124	375.479	282.915	513.85
TON	Tonga	0.00356353	0	0.0167585	13.2909	8.47196	21.492
TUN	Tunisia	0.50705	0.166627	1.55274	112.934	93.0349	139.527
TUR	Türkiye	1.21329	0.309527	4.39533	1223.4	924.802	1637.94
TZA	United Republic of Tanzania	55.6962	34.6096	88.4153	59729.4	50335.9	71347.2
UGA	Uganda	15.9047	6.86856	35.2576	27782.7	22360.4	34633.6
UKR	Ukraine	0	0	0.0114	0	0	0.0114
UZB	Uzbekistan	0.58338	0.154801	2.31847	1277.68	844.613	1933.06
VCT	Saint Vincent and the Grenadines	0	0	0.0114	8.47496	5.28073	14.5341
VEN	Venezuela, Bolivarian Republic of	4.86548	0.251621	25.9385	12159.5	10000.2	14929.2
VNM	Viet Nam	8.92912	1.60604	33.6771	43346.8	35998.9	52195.5
VUT	Vanuatu	0.0823571	0.0489551	0.218105	266.177	214.058	341.173
WSM	Samoa	0.0153716	0	0.0347654	9.11608	6.48155	13.7212
YEM	Yemen	16.9781	8.08821	36.2527	13495.1	10466.2	17895.6
ZAF	South Africa	2.82157	2.04488	3.95453	13368	10556.8	16927.6
ZMB	Zambia	8.59582	2.25215	26.909	11082.4	8838.71	13957.1
ZWE	Zimbabwe	2.21867	0.37044	9.41705	7110.48	5379.54	9312.83

## Sheet: p7
Tab: p8 - Exposure estimates - MLM and JMP
This tab contains exposure estimates for different WASH services and provides a direct comparison between estimates derived through multilevel modeling used for this WASH-attributable burden of disease (BoD) analysis and the official estimates from the WHO/UNICEF Joint Monitoring Programme for Drinking Water Supply, Sanitation and Hygiene (JMP).
Estimates are presented for 183 countries for which WASH-attributable BoD estimates are generated. We do not present MLM estimates for 51 high-income countries (except handwashing with soap) as for these countries we assume full access to safely managed WASH services for the WASH-attributable BoD analysis.
The grey-coloured columns contain JMP estimates for the different WASH categories (variables starting with 'JMP').
The JMP estimates in columns D, H, L, P, W, AA, AF are followed by the estimates generated through multilevel modeling ('MLM') for the WASH-attributable BoD assessment. The JMP estimates for safely managed sanitation (AE) was added for comparison reasons with estimates for basic sanitation connected to sewer.
JMP estimates are from the JMP 2021 report and database, available at https://washdata.org.
Estimates from multilevel-modeling start with "MLM" and give 95% confidence intervals (_ucl-upper confidence limit, _lcl-lower confidence limit, besides for household water treatment estimates).
WATER
improved drinking water source	wat_imp_nat
basic drinking water service	wat_bas_nat
basic drinking water service on premises	wat_premise_imp_nat
safely managed drinking water service	wat_sm_nat	this includes also the adjusted estimates for safely managed drinking water as used in this analysis (columns T-V)
SANITATION
basic sanitation service	san_bas_nat
sanitation connected to sewer	san_sew_nat/san_bassew_nat	JMP and MLM-estimates not directly comparable as JMP estimates include shared sewer and MLM estimates only include basic sanitation (i.e., non-shared) with sewer connection. Therefore, JMP estimates tend to be higher than MLM-estimates.
safely managed sanitation	san_sm_nat	available as JMP-estimate only
HYGIENE
basic handwashing facility	hyg_hwstation_nat
handwashing with soap	hyg_hwws_nat	available as MLM-estimate only
Household drinking water treatment
improved drinking water source, filtered/boiled at point-of-use	wat_imp_filterboil_nat	available as MLM-estimate only	percentage of filtering / boiling among population using improved drinking water source
improved drinking water source, chlorination at point-of-use	wat_imp_chlor_nat	available as MLM-estimate only	percentage of chlorination among population using improved drinking water source
improved drinking water source, solar treatment at point-of-use	wat_imp_solar_nat	available as MLM-estimate only	percentage of solar treatment among population using improved drinking water source
unimproved drinking water source, filtered/boiled at point-of-use	wat_unimp_filterboil_nat	available as MLM-estimate only	percentage of filtering / boiling among population using unimproved drinking water source
unimproved drinking water source, chlorination at point-of-use	wat_unimp_chlor_nat	available as MLM-estimate only	percentage of chlorination among population using unimproved drinking water source
unimproved drinking water source, solar treatment at point-of-use	wat_unimp_solar_nat	available as MLM-estimate only	percentage of solar treatment among population using unimproved drinking water source
Tab: p9 - Exposure input data
This tab contains the raw input data to the exposure modeling as collected through representative household surveys.
values are percentages of population in urban/rural areas using the specific WASH services/source
variable name	description	population
w_imp_u	improved drinking water facility, urban	total urban population
w_30min_u	drinking water source within 30minutes round-trip, urban	urban population in households using improved drinking water facilities
w_premises_u	drinking water source on premises, urban	urban population in households using improved drinking water facilities
w_available_u	drinking water, available when needed, urban	urban population in households using improved drinking water facilities
w_quality_u	drinking water, free from contamination, urban	urban population in households using improved drinking water facilities
w_imp_r	improved drinking water facility, rural	total rural population
w_30min_r	drinking water source within 30 minutes round-trip, rural	rural population in households using improved drinking water facilities
w_premises_r	drinking water source on premises, rural	rural population in households using improved drinking water facilities
w_available_r	drinking water, available when needed, rural	rural population in households using improved drinking water facilities
w_quality_r	drinking water, free from contamination, rural	rural population in households using improved drinking water facilities
s_imp_u	improved sanitation facility, urban	total urban population
s_sew_u	sanitation connected to sewer, urban	total urban population
s_shared_u	shared sanitation, urban	urban population in households using improved sanitation facilities
s_imp_r	improved sanitation facility, rural	total rural population
s_sew_r	sanitation connected to sewer, rural	total rural population
s_shared_r	shared sanitation, rural	rural population in households using improved sanitation facilities
h_ws_u	handwashing station with soap and water, urban	total urban population
h_ws_r	handwashing station with soap and water, rural	total rural population
w_unimp_filterboil_r	filtering/boiling, unimproved drinking water facility, rural	rural population in households using unimproved drinking water facilities
w_unimp_chlor_r	chlorination, unimproved drinking water facility, rural	rural population in households using unimproved drinking water facilities
w_unimp_solar_r	solar treatment, unimproved drinking water facility, rural	rural population in households using unimproved drinking water facilities
w_unimp_filterboil_u	filtering/boiling, unimproved drinking water facility, urban	urban population in households using unimproved drinking water facilities
w_unimp_chlor_u	chlorination, unimproved drinking water facility, urban	urban population in households using unimproved drinking water facilities
w_unimp_solar_u	solar treatment, unimproved drinking water facility, urban	urban population in households using unimproved drinking water facilities
w_imp_filterboil_r	filtering/boiling, improved drinking water facility, rural	rural population in households using improved drinking water facilities
w_imp_chlor_r	chlorination, improved drinking water facility, rural	rural population in households using improved drinking water facilities
w_imp_solar_r	solar treatment, improved drinking water facility, rural	rural population in households using improved drinking water facilities
w_imp_filterboil_u	filtering/boiling, improved drinking water facility, urban	urban population in households using improved drinking water facilities
w_imp_chlor_u	chlorination, improved drinking water facility, urban	urban population in households using improved drinking water facilities
w_imp_solar_u	solar treatment, improved drinking water facility, urban	urban population in households using improved drinking water facilities

## Sheet: p8
iso3	country	year	JMP_wat_imp_nat	MLM_wat_imp_nat	MLM_wat_imp_lcl	MLM_wat_imp_ucl	JMP_wat_bas_nat	MLM_wat_bas_nat	MLM_wat_bas_lcl	MLM_wat_bas_ucl	JMP_wat_premiseimp_nat	MLM_wat_premiseimp_nat	MLM_wat_premiseimp_lcl	MLM_wat_premiseimp_ucl	JMP_wat_sm_nat	MLM_wat_sm_nat	MLM_wat_sm_lcl	MLM_wat_sm_ucl	MLM_wat_sm_nat_adj	MLM_wat_sm_adj_lcl	MLM_wat_sm_adj_ucl	JMP_san_bas_nat	MLM_san_bas_nat	MLM_san_bas_lcl	MLM_san_bas_ucl	JMP_san_sew_nat	MLM_san_bassew_nat	MLM_san_bassew_lcl	MLM_san_bassew_ucl	JMP_san_sm_nat	JMP_hyg_hwstation_nat	MLM_hyg_hwstation_nat	MLM_hyg_hwstation_lcl	MLM_hyg_hwstation_ucl	MLM_hyg_hwws_nat	MLM_hyg_hwws_lcl	MLM_hyg_hwws_ucl	MLM_wat_imp_filterboil_nat	MLM_wat_imp_chlor_nat	MLM_wat_imp_solar_nat	MLM_wat_unimp_filterboil_nat	MLM_wat_unimp_chlor_nat	MLM_wat_unimp_solar_nat
AFG	Afghanistan	2019	74.3464	73.2493	60.4286	83.0793	72.4342	67.9466	59.6992	75.2071	46.17	44.5227	30.2858	59.7192	26.799	26.5027	16.743	39.2682	9.40308	6.10114	14.2214	49.0062	46.2218	37.1363	55.5654	3.08923	2.08525	0.769514	5.52538		38.0211	51.2068	34.515	67.6337	19.2423	2.11945	72.3904	9.44559	3.95437	0.592467	14.5744	3.3733	0.124028
AGO	Angola	2019	66.1651	73.0745	50.5795	87.8	56.883	59.3674	42.6605	74.1555	38.749	41.5461	21.011	65.507		30.746	14.3411	54.071	10.0397	2.63783	31.4931	51.3936	50.9937	39.0574	62.8178	12.8674	5.49173	2.11842	13.4959		26.9598	33.082	19.4792	50.2552	9.46326	1.35766	44.252	11.2541	23.9541	0.185652	7.52991	14.2896	0.0486458
ALB	Albania	2019	96.9749	97.7114	94.6026	99.0476	94.7582	96.564	94.0999	98.0207	82.1888	86.6042	76.3216	92.8404	70.6659	80.6231	63.0739	91.0195	57.2429	22.521	86.0457	99.1831	97.0007	95.6055	97.9624	78.9666	76.3455	56.6651	88.8472	47.5771		98.8341	93.5012	99.8002	25.259	1.2438	90.0679	5.10076	2.086	0.0295453	5.52552	4.43555	0
ARG	Argentina	2019		99.2731	98.0272	99.7343		97.8731	76.1024	99.8498		97.8731	96.4631	98.9927		77.0168	54.939	90.2059	64.7542	24.749	91.1214		96.4139	95.1279	97.3698		58.2737	45.4956	70.0295			84.9308	42.6767	97.7099	36.4324	28.4554	45.2319	21.4351	13.125	0.143247	19.1476	16.7869	0.0563248
ARM	Armenia	2019	99.9687	99.9342	99.8845	99.9625	99.9687	99.7787	99.5852	99.8821	99.6059	99.7606	99.6314	99.8446	86.423	80.4822	70.1297	87.8675	62.1461	27.4031	87.7157	93.8524	96.9092	95.5345	97.8701	71.3191	68.3754	49.8652	82.4559	67.7628	94.7098	94.9523	92.1097	96.8063	24.7686	1.32008	89.0143	8.05349	0.666071	0.0221829	19.9332	1.58755	0.0974356
AZE	Azerbaijan	2019	96.4496	96.6992	93.9647	98.2182	95.4137	92.594	85.6938	96.3094	89.8453	89.7941	75.2885	96.2132	87.7441	89.7941	75.2885	96.2132	74.338	35.3466	93.8835	96.129	91.1618	84.3932	95.1632	58.0771	40.9449	17.1771	69.8601	22.3099		92.9932	86.4618	96.5011	24.5211	1.35989	88.4468	60.724	0.937876	0.0268308	60.7252	2.6642	0.102538
BDI	Burundi	2019	81.5792	82.4244	64.5171	92.3639	62.0943	64.8709	52.2783	75.686	10.4322	10.4152	4.16139	23.7396		8.83276	3.62038	19.9928	1.09038	0.12571	8.80537	45.7453	46.1677	34.0855	58.7175	0.253467	0.357982	0.0969397	1.31273		6.14288	10.1161	4.89414	19.7526	7.84375	0.922563	43.7569	5.61104	1.56816	0.0517736	6.73541	2.91653	0.0098252
BEN	Benin	2019	74.4969	77.3203	62.6551	87.386	65.2985	67.8034	57.8873	76.339	25.5038	30.8892	18.9504	46.0738		25.1102	14.1634	40.5235	5.5182	1.3257	20.2486	16.5153	16.7965	12.5253	22.1554	0.949535	0.180394	0.0775299	0.419164		11.4662	9.81743	6.95532	13.6841	7.82269	0.913026	43.8714	0	2.60428	0	1.59624	8.44676	0.0351819
BFA	Burkina Faso	2019	77.9556	78.6025	69.7562	85.4027	47.7896	50.4786	43.6964	57.2432	18.8677	17.7672	11.7119	26.0304		15.643	10.4289	22.8003	3.36749	0.55418	17.8929	21.3406	22.9059	18.8183	27.5797	0.532599	0.193254	0.0902913	0.413145		8.98098	13.3608	8.53724	20.3046	8.07256	1.03038	42.5514	0.150546	2.94355	0	3.44461	5.07619	0.0220379
BGD	Bangladesh	2019	98.681	98.6472	97.9796	99.0962	97.5427	97.9261	97.0793	98.5311	80.8444	81.3865	72.4264	87.9205	58.0157	56.7569	46.6062	66.3704	13.651	11.3587	16.3207	52.6987	56.3744	50.3374	62.2282	8.75441	4.86383	2.49043	9.28373	37.6849	55.1293	52.1797	42.9458	61.267	24.768	20.872	29.1236	11.2797	0.580433	0.0144628	25.9614	4.7207	0.115758
BGR	Bulgaria	2019	99.047	99.5428	94.6642	99.9583	99.047	99.5428	95.193	99.9583	98.4156	97.5526	93.4706	99.107	97.5431	91.0947	83.8262	95.2806	83.1996	49.1334	96.2107	86.0246	89.9177	82.5451	94.388	86.1425	70.777	43.1503	88.5429	70.4127		98.8437	92.8015	99.8239	25.2602	1.24361	90.0704	23.1298	1.34069	0.0146427	26.198	3.70921	0
BIH	Bosnia and Herzegovina	2019	99.9381	99.9237	99.7683	99.9749	96.1237	97.6318	95.205	98.8453	90.7432	94.5656	84.9632	98.1682	88.8598	85.8075	66.5378	94.8409	62.8586	23.6767	90.2278		97.0336	94.6597	98.3704		59.0878	29.7984	83.0912			98.6187	97.0887	99.35	25.2318	1.24795	90.0117	2.27339	2.49211	0.0634596	10.1777	5.35167	0
BLR	Belarus	2019	99.8816	99.8683	99.7486	99.931	96.5232	98.4552	96.1045	99.3963	94.5866	95.2197	85.1021	98.5807	94.5866	91.9701	85.7008	95.6309	83.0996	48.7457	96.2152	97.885	96.6986	93.89	98.2404	73.8406	73.8692	47.343	89.8871	74.1202		98.8462	92.4666	99.833	25.2605	1.24356	90.0711	59.9126	0.660994	0	30.6838	2.32344	0
BLZ	Belize	2019	99.65	98.5058	96.4179	99.3845	98.4005	97.3405	95.4253	98.4668	96.968	95.8765	90.6302	98.2423		64.0288	42.0875	81.3424	43.3907	14.6126	77.4424	88.1985	88.2279	83.0322	91.9862	8.63387	9.82654	4.06204	21.9038		90.27	87.6267	79.89	92.6603	36.9603	30.2261	44.2435	9.31944	7.73474	0.083681	9.02846	9.12047	0.0385924
BOL	Bolivia, Plurinational States of	2019	92.9619	92.813	88.094	95.7518	92.826	92.813	89.2056	97.1611	85.4518	88.8005	74.854	95.4791		67.4265	54.2543	78.3213	46.6081	17.068	78.7353	63.8983	63.4491	57.7032	68.8359	49.3108	35.8018	26.0895	46.8385	51.4255	26.9114	30.9693	23.7673	39.2306	25.8653	20.049	32.6793	21.1355	13.932	0.150819	20.4241	16.9418	0.0477833
BRA	Brazil	2019	99.2962	99.1628	98.3691	99.5719	98.9355	98.561	93.5499	99.6918	98.9355	98.1539	97.2194	98.7783	85.0601	83.6197	72.2193	90.9293	73.4321	34.6575	93.5078	89.2988	88.226	85.2953	90.6368	67.8458	66.7236	56.9047	75.2772	47.8493		84.6299	44.443	97.4293	36.3735	28.4949	45.0577	21.3654	13.3126	0.145008	19.4445	16.8229	0.0543384
BTN	Bhutan	2019	99.76	99.5281	99.1757	99.7303	97.2861	97.7123	95.6119	98.8198	88.1923	89.5095	78.4515	95.2374	36.4885	36.1604	24.4201	49.8242	13.6981	3.29309	42.5231	75.2379	80.7732	74.5403	85.7714	16.0287	10.4208	4.34302	22.9625	64.63	90.5409	88.9006	81.7525	93.4721	30.701	24.8361	37.2643	78.8304	0.945523	0.0643342	64.9448	3.23963	0.112772
BWA	Botswana	2019	96.9094	97.7005	94.7697	99.0063	92.0826	89.3009	79.1747	94.8252	81.7158	80.307	58.2693	92.2539		63.292	42.373	80.1708	52.2935	20.1778	82.6184	79.7517	75.9184	65.2726	84.0959	1.39292	1.85624	0.430204	7.64627			65.7173	25.4598	91.4954	11.7646	1.02535	63.1816	7.81211	8.03351	0.0145731	7.04886	10.9121	0.0515824
CAF	Central African Republic	2019	63.021	67.8371	46.9853	83.3873	38.2123	45.9874	34.3793	58.0478	6.28371	7.9998	3.83507	15.9377	6.28371	6.54694	2.85955	14.2897	0.70397	0.31787	1.55171	14.482	16.037	11.567	21.8084	0.13122	0.0917374	0.0342908	0.245187	13.9462	20.9639	22.6301	14.041	34.3724	8.72622	1.26299	41.676	1.16398	5.44914	0	2.19048	6.55002	0.0307045
CHN	China	2019	94.6377	95.1637	89.9907	97.7307	93.8133	92.3384	87.3232	95.4724	92.4492	92.3384	80.1197	98.2011		70.1055	51.7257	83.6935	61.9123	26.7524	87.8562	90.8514	85.3867	80.1272	89.4378	65.6435	56.9863	31.8888	78.9426	68.0361		93.7696	74.238	98.7438	17.4352	15.781	19.2231	39.3554	1.29216	0.121853	39.1775	2.83965	0.0995018
CIV	Côte d'Ivoire	2019	79.8448	81.5728	70.1227	89.3041	70.9427	74.6779	66.8519	81.1765	44.6641	47.2237	33.2136	61.6851	35.1392	35.7168	22.755	51.1708	15.9373	10.8473	22.8047	33.8691	34.543	28.1382	41.5625	6.70833	3.05909	1.53297	6.01177		20.9475	23.4056	16.2112	32.5522	8.7809	1.27732	41.7311	0.0853915	5.90619	0.0161564	2.65282	12.0634	0.0376651
CMR	Cameroon	2019	77.9282	78.9956	61.9688	89.6701	65.3866	68.0635	57.0971	77.3392	33.1045	33.7856	21.266	49.0812		29.2951	15.2189	48.8836	8.12481	2.10232	26.6953	44.2184	46.1416	38.281	54.199	1.07774	0.575611	0.281363	1.17396		36.2706	37.2134	22.7067	54.4582	9.7546	1.35266	46.0058	4.39602	5.49938	0	3.43173	11.2174	0.0418764
COD	Democratic Republic of the Congo	2019	58.5902	60.8096	41.6931	77.1008	45.2962	46.9206	36.0137	58.1299	18.4275	19.0146	10.465	32.0487	18.4275	18.6749	9.56975	33.2572	3.56293	0.46538	22.5968	15.7749	18.1156	13.4261	23.9892	0.396177	0.313591	0.127024	0.772063	13.1513	19.0841	19.4234	10.3556	33.4672	8.50009	1.19607	41.6192	2.33297	3.774	0	1.68328	4.61692	0.0331127
COG	Congo	2019	84.0582	85.5392	65.2823	94.9	73.5959	76.0656	62.3141	85.9321	52.8338	54.6943	33.6001	74.2274	45.7165	48.2795	22.8835	74.5966	14.8043	8.59351	24.3101	20.3643	22.0658	15.4346	30.5179	1.28503	0.647373	0.215282	1.92994		48.1858	50.4417	33.3002	67.48	10.6874	1.23755	53.331	3.01563	5.38435	0.0124205	3.02721	11.627	0.0495249
COL	Colombia	2019	97.504	97.3875	95.7148	98.4181	97.3168	96.0822	91.8002	98.1726	96.016	95.4456	88.8666	98.215	72.9519	72.783	61.5729	81.6951	57.3654	22.2385	86.3583	92.7542	91.8677	90.5297	93.0313	77.6818	73.8763	68.1196	78.9153		67.8839	71.0201	60.283	79.8259	33.7083	27.6763	40.322	21.2883	13.5204	0.146957	19.7731	16.8628	0.0521394
COM	Comoros	2019	91.0709	91.7628	78.9847	97.0605	80.2105	85.9071	73.638	93.0082	65.4421	73.0128	41.1261	91.2878		23.6137	9.44464	47.8155	5.74853	1.09171	25.2071	35.9067	35.3421	21.4602	52.2319	5.30004	3.03899	0.705518	12.1463	18.1666		27.1327	13.7765	46.4605	9.04373	1.32255	42.4503	18.3834	3.61653	0	18.8046	5.60361	0.021438
CPV	Cape Verde	2019	96.5732	96.4424	93.6059	98.0468	88.2147	88.9101	52.2212	98.328	87.0068	86.3695	80.4727	90.6915		36.506	23.6925	51.5662	13.8092	3.73449	39.8201	77.4748	76.5879	72.2766	80.4104	26.8483	22.115	15.2101	31.0082			41.2304	11.78	78.6596	10.0379	1.30561	48.4832	7.64536	7.90134	0.0137472	7.10277	10.6645	0.048659
CRI	Costa Rica	2019	100	99.8888	99.8035	99.9371	99.7975	99.5035	99.002	99.7536	99.3082	99.2535	98.2657	99.6805	80.5207	80.1946	69.6005	87.7467	65.8773	28.0942	90.512	97.7538	97.7215	97.1931	98.1523	21.6513	22.9455	17.2764	29.8047		85.6755	87.0903	79.0477	92.3446	36.8553	30.1463	44.1144	21.2744	13.5577	0.147308	19.8322	16.87	0.0517442
CUB	Cuba	2019	98.3045	98.3316	95.384	99.4087	96.7761	96.8128	94.4574	98.1865	92.7277	92.3625	85.7107	96.0602		72.3498	47.845	88.1844	57.4277	22.7601	86.0632	91.1442	91.179	87.8644	93.6537	59.6162	53.8579	38.3131	68.687	30.3332	91.032	89.1651	82.305	93.5733	37.2616	30.4506	44.6187	30.9099	14.7334	0.0131619	17.4521	15.6343	0.0506035
DJI	Djibouti	2019	90.7482	91.3714	78.5416	96.8391	75.9957	82.9183	58.4973	94.3559	46.3133	58.1489	20.2408	88.3817		38.2542	17.6373	64.1889	15.0202	3.84059	43.8892	66.6382	65.6702	54.2362	75.536	5.14239	4.63276	0.96781	19.4505	36.7513		43.5584	11.5617	82.0007	18.2761	2.14612	69.5151	0	3.56371	0	1.77494	6.55669	0.0572742
DOM	Dominican Republic	2019	97.0921	97.8104	95.6134	98.9194	96.6175	97.8104	95.8844	98.9627	94.7072	95.5893	90.2704	98.0629		73.3194	57.2817	84.921	27.5149	23.1697	32.332	86.7252	87.4745	84.5214	89.9313	16.8945	18.2508	10.0021	30.962		46.7816	56.9326	42.4367	70.3303	30.9496	24.9902	37.6175	4.56455	15.0357	0.146711	8.54568	23.8654	0.0524177
DZA	Algeria	2019	99.2587	99.0589	97.2948	99.6765	94.2391	94.5404	90.278	96.9962	78.2537	80.5302	66.3275	89.6749	73.1397	74.6018	50.0901	89.5797	48.5056	35.4413	61.7775	86.1385	87.8403	83.3376	91.254	87.3553	74.0158	58.212	85.3472		84.5076	81.9521	72.4164	88.7054	12.9095	0.837193	72.2419	1.13108	6.71221	0	2.08847	9.64455	0.0538002
ECU	Ecuador	2019	95.0473	94.832	90.9085	97.116	95.0112	94.832	93.5059	97.3103	94.3293	94.832	91.3693	97.2802	66.6099	66.1772	51.6017	78.2161	56.258	45.1377	66.7829	90.5972	89.2028	86.4377	91.4598	65.189	54.5261	40.6088	67.7704	17.8391	87.1506	88.097	82.5693	92.0407	37.0524	30.3312	44.3157	21.0575	14.1422	0.152791	20.7566	16.9822	0.0455585
EGY	Egypt	2019	99.6208	99.9013	99.833	99.9417	99.3832	99.8274	99.7134	99.8961	98.2669	98.5933	96.9363	99.36		75.0903	64.0374	83.6153	53.9253	19.5588	84.9255	97.019	96.0487	94.8606	96.9709	72.7908	60.2679	42.3047	75.8331	41.699	89.8282	86.8357	79.445	91.842	23.7433	1.34941	87.6349	5.5486	1.86907	0	7.62847	3.67192	0.0314102
ERI	Eritrea	2019		78.7322	44.1843	94.5391		61.0792	40.2691	78.5085		42.9632	15.862	75.0601		25.285	6.7483	61.2794	5.20095	1.15075	20.5438		17.8564	9.31764	31.5019		2.16876	0.474945	9.33665	66.3249		17.2566	3.64708	53.4693	8.34729	1.13135	42.0247	6.5769	7.05445	0.0084549	7.44819	9.0783	0.0299268
ETH	Ethiopia	2019	73.8839	74.1912	65.825	81.0974	46.0374	49.4455	42.7552	56.1556	19.2331	19.1385	12.8957	27.451	12.0213	11.815	8.2376	16.6638	1.92936	1.34425	2.76202	8.6321	7.19002	5.59725	9.19192	0.931803	0.240662	0.0900425	0.641616		8.10017	9.91287	5.21725	18.0307	7.82942	0.915797	43.842	1.98587	5.40287	0	5.0296	6.44712	0.0156022
FJI	Fiji	2019	94.2558	95.1459	88.3128	98.0712	94.2558	87.7428	42.2597	98.5919	70.3505	75.8794	60.3099	86.6894		50.2349	28.0134	72.364	26.9138	8.07359	60.6922	99.1622	97.0679	95.8205	97.951	20.6987	20.7025	7.93554	44.1576	6.48069		75.53	35.0057	94.6493	15.8034	12.8917	19.2275	30.0358	0.965853	0.88072	33.1948	0.664293	0.433863
FSM	Micronesia (Federated States of)	2019	88.3082	98.8984	81.4004	99.9457	88.3082	87.8339	27.1288	99.2908	62.4062	78.3517	6.60278	99.4632		41.6994	3.36918	93.6194	18.7926	3.6101	58.8456	88.3093	54.8439	10.7995	92.415	13.1338	6.92086	0.146913	78.9812			45.433	9.46618	86.894	13.1107	9.02107	18.6739	27.0332	0.897904	0.43106	34.8581	0.733753	0.345903
GAB	Gabon	2019	92.9298	93.4069	80.0082	98.0451	85.1838	89.4181	74.6299	96.0433	70.4043	73.5334	41.9995	91.4238		42.9731	17.5507	72.7345	21.1295	4.73373	59.0901	49.7848	55.207	38.1441	71.126	33.8284	18.9037	6.77996	42.762			69.1094	23.1568	94.3212	12.0039	0.979169	65.3	2.14595	3.28464	0	2.63469	8.37712	0.0659673
GEO	Georgia	2019	97.2222	97.3808	95.5955	98.4541	97.2222	96.8956	94.2857	98.3346	97.2222	96.6296	94.8962	97.7881	66.1223	65.9686	53.087	76.8552	52.7521	44.5259	60.8316	85.923	86.2817	83.5414	88.6279	60.2391	55.0237	43.1807	66.3234		91.6673	92.746	86.2545	96.3031	24.4899	1.365	88.3732	6.57489	0.907387	0.0190034	8.7854	2.76039	0.100403
GHA	Ghana	2019	91.5301	91.0796	86.8463	94.0439	84.6595	84.4613	80.8133	87.5228	39.6979	39.2244	30.0678	49.2075	39.6979	39.1415	29.3733	49.8646	18.6641	14.6689	23.4485	22.7597	22.3173	19.3512	25.5938	3.22165	0.81279	0.514952	1.28067	34.7223	41.4676	42.9448	30.4726	56.3821	10.1588	1.31899	48.8905	1.60425	2.50578	0	3.13808	4.30359	0.0416845
GIN	Guinea	2019	84.1375	84.0614	74.082	90.6817	63.9249	66.4278	56.5129	75.079	39.7694	36.2448	22.0778	53.2859		24.7641	15.1382	37.7854	5.76585	1.22318	23.2143	28.4901	27.696	20.3975	36.4115	2.0391	1.1276	0.371287	3.3724	12.8655	20.4017	20.0601	10.3854	35.2064	8.54498	1.21006	41.613	0.473289	17.1613	0.0261574	2.30842	14.9354	0.0268306
GMB	Gambia	2019	89.2977	90.35	82.2955	94.9644	80.5974	83.6736	75.2782	89.6115	43.9803	45.1311	29.1548	62.1783	43.9803	44.3026	28.3101	61.5702	14.5527	10.4851	19.8485	46.7375	47.2754	40.7308	53.9151	1.80524	1.53823	0.867741	2.71263		17.8424	18.6976	10.2009	31.7678	8.4489	1.17917	41.6484	0	3.26504	0	1.80971	12.0259	0.0455246
GNB	Guinea-Bissau	2019	72.3117	73.7825	55.9157	86.1958	58.9949	63.3662	52.8449	72.7506	23.9907	25.8949	15.124	40.6618	23.9907	24.1767	12.5651	41.4337	1.90482	1.06528	3.38337	17.4519	16.954	12.6587	22.3341	1.28552	0.632407	0.254168	1.56469	29.5909	16.5821	10.9671	6.99395	16.7898	7.90376	0.952152	43.3801	0.700116	8.53383	0.0048235	2.67966	10.0234	0.0321798
GNQ	Equatorial Guinea	2019		77.6334	38.708	95.0191		77.0704	43.7907	93.549		35.2507	6.38	81.3058		18.851	4.05528	56.0776	6.18724	1.34759	24.1525		71.9529	57.0959	83.1807		7.41743	2.31484	21.3136	11.6411		42.2733	26.0423	60.3636	10.1114	1.32191	48.5748	7.91504	8.1151	0.015083	7.01558	11.0649	0.0533871
GRD	Grenada	2019		95.1508	58.3782	99.637		93.2332	60.1804	99.2102		90.794	28.0895	99.6		59.6413	9.55396	95.3862	40.8582	12.1189	77.5834		82.8554	45.4523	96.5552		16.1955	0.957865	79.4307			81.6934	43.3694	96.2967	35.7984	27.9308	44.5135	20.6855	15.1442	0.162193	22.3418	17.1746	0.0349517
GTM	Guatemala	2019	94.6589	94.688	91.9531	96.5285	93.6246	94.688	92.1537	96.9403	86.8671	89.6762	80.8706	94.6944	55.5675	55.7519	44.6819	66.2786	31.7905	9.85997	66.5088	67.6892	68.8477	62.2851	74.7316	43.3869	35.2607	20.8448	52.9743		76.7664	82.0133	68.9865	90.335	35.8611	29.2766	43.0256	39.4319	12.4902	0.187714	47.5321	20.9308	0.0407349
GUY	Guyana	2019	96.7558	96.6735	90.4592	98.8899	95.5489	95.3732	91.3522	97.5741	94.4007	93.6319	81.6264	97.9864		57.8022	30.8864	80.7641	30.1423	17.5695	46.6235	85.7749	88.0564	80.3129	93.019	2.15444	3.10785	0.862707	10.5727			83.0585	67.4364	92.0676	36.0658	29.3377	43.3894	11.6069	33.1179	0.0838529	17.2669	21.6125	0.0312199
HND	Honduras	2019	95.6425	95.0797	91.9107	97.0471	95.2155	95.0797	91.2462	98.0434	88.1987	89.9752	82.4247	94.4984		53.3461	40.2028	66.0407	36.1179	29.3784	43.4522	82.8444	81.0447	73.2511	86.9715	40.7144	33.952	17.025	56.2913			84.553	72.75	91.8187	36.3584	29.6907	43.5951	25.8032	23.2961	0.350088	17.3438	17.5544	0.0431534
HTI	Haiti	2019	76.1895	79.9025	61.487	90.8261	66.321	70.5273	58.1049	80.5023	7.82685	13.8916	7.01008	25.6641		8.41221	3.55714	18.6148	0.807	0.18824	3.39059	36.9385	36.4565	28.3672	45.3909	0.582528	0.463782	0.202234	1.06	49.3175	22.2646	34.8488	23.7091	47.9341	26.6251	20.6811	33.5547	2.99838	34.3317	0.102217	5.20148	31.6606	0.0425621
IDN	Indonesia	2019	92.4988	91.9358	88.1197	94.6013	91.6473	90.3411	85.3907	93.7371	65.8647	70.9253	55.9138	82.4314		47.5768	37.125	58.2451	24.3968	7.17979	57.3782	83.8561	83.3521	80.7527	85.6627	11.2898	7.53571	2.6078	19.8754		94.0764	87.442	80.1587	92.3082	30.4654	24.6863	36.9339	79.0657	0.994659	0.0408105	80.7299	3.02302	0.10257
IND	India	2019	94.9542	94.8884	90.9155	97.1777	90.0287	91.2113	87.0107	94.1449	64.342	65.9999	51.0928	78.2937		57.0196	41.6983	71.1046	29.1394	7.43133	67.8087	68.3348	70.6439	65.5073	75.304	12.2229	9.70366	5.09225	17.7117		67.6878	73.7899	60.1875	83.9817	28.2596	23.0794	34.0872	16.4658	2.38961	0.0633194	21.5958	5.20583	0.11784
IRN	Iran (Islamic Republic of)	2019	99.3039	99.1946	98.5736	99.5464	97.3546	96.893	91.4926	98.9062	93.8422	95.0539	82.8733	98.7068	93.8422	93.5036	88.9821	96.2478	81.2906	44.5447	95.9187	90.2161	91.8961	84.7264	95.8645	34.7209	24.7216	8.13086	54.9256	43.9043		85.9117	51.6317	97.2095	23.6265	1.36464	87.3692	40.0719	1.30312	0.113707	39.328	2.70851	0.088796
IRQ	Iraq	2019	98.7099	98.1234	95.605	99.2107	97.7788	97.9416	96.1959	98.8954	93.2441	93.3394	86.5175	96.8357	59.3566	58.7983	37.2526	77.4284	34.7689	24.2149	47.0659	99.4736	95.167	93.1978	96.5871	29.7606	26.8477	15.6776	42.0113		96.6976	95.4453	92.4484	97.2878	24.8309	1.17753	90.1553	8.98571	2.27504	0.158653	12.967	3.21613	0.0921413
JAM	Jamaica	2019	96.383	96.545	94.0256	98.0243	90.9974	95.4791	90.2755	97.9611	84.1354	91.6208	76.268	97.3824		65.598	51.7822	77.1983	45.7415	16.7013	77.9961	86.6316	87.4398	84.5023	89.8872	22.7717	19.8889	11.9599	31.2112	43.1273		79.1411	64.8163	88.6545	35.2986	28.7888	42.404	37.4564	19.1565	0.0991858	25.7958	17.6443	0.0424826
JOR	Jordan	2019	99.1013	99.4833	98.7331	99.7902	98.954	99.4833	99.1174	99.872	98.4563	99.2181	97.6986	99.737	83.5367	84.4869	68.7924	93.0823	70.7896	30.7235	92.9789	97.1618	98.8793	98.2725	99.2745	66.5444	66.8821	49.004	80.9313			94.9044	71.2482	99.2907	24.7626	1.18706	90.017	30.2405	1.21957	0.0013885	9.73031	1.88941	0.0775727
KAZ	Kazakhstan	2019	97.3683	98.4104	96.1057	99.3602	95.427	98.2783	96.8648	99.0607	89.3213	90.7088	80.193	95.9253	89.3213	74.5776	53.9041	88.037	61.2401	26.8032	87.2079	97.8697	98.2033	97.207	98.8484	37.3054	39.8057	20.7812	62.5048	82.0837	99.0098	98.586	97.1807	99.2958	25.2276	1.24858	90.0032	61.7937	0.685492	0.0661954	42.4632	2.00868	0.101467
KEN	Kenya	2019	70.3497	70.7583	61.054	78.881	60.9545	62.0332	55.5593	68.1054	32.5521	36.0155	21.1777	54.1124		23.0373	16.2425	31.6021	7.37984	1.39033	31.0478	32.6258	29.9397	24.9365	35.4725	5.69428	2.54933	1.19187	5.36884		26.7109	29.8281	18.0494	45.0663	9.2338	1.3469	43.1183	27.5491	13.36	0	23.2259	13.7223	0.02022
KGZ	Kyrgyzstan	2019	92.6039	92.8132	85.3605	96.622	90.717	89.5383	82.7281	93.8625	70.6189	71.9496	49.0765	87.2235	69.2623	70.7472	52.1974	84.2682	50.4268	16.4541	84.01	97.7777	97.8294	96.9232	98.4729	15.5113	16.8507	7.29619	34.2892		98.2843	93.6755	89.796	96.1434	24.6073	1.34598	88.6468	38.4078	0.648994	0.260822	50.4026	2.04275	0.116336
KHM	Cambodia	2019	83.5803	82.2983	75.0632	87.7761	70.7908	72.2666	64.7666	78.6953	48.3856	51.1218	35.9613	66.0787	27.1987	26.437	18.8761	35.694	7.80902	1.37164	34.0332	65.6098	63.3466	56.8986	69.3496	15.9738	10.6364	4.73706	22.1726	92.3887	72.5951	75.675	63.6894	84.6574	15.8163	14.2819	17.482	37.6213	1.26562	0.141567	38.8133	3.15703	0.125412
KIR	Kiribati	2019	80.8762	82.9794	65.4135	92.6292	77.173	79.496	66.5132	88.3286	56.3689	59.6404	37.4064	78.5132	14.4155	14.4041	6.12821	30.2543	0.59822	0.27777	1.28362	45.2083	45.2691	36.1553	54.7114	11.1579	7.69968	3.18277	17.4702		55.5195	54.5569	36.8067	71.2199	13.927	12.0142	16.0887	79.3362	0.398462	3.61873	80.3895	0.421279	0.4289
LAO	Lao People's Democratic Republic	2019	88.7028	86.2996	74.3389	93.1957	85.0998	81.778	73.1116	88.1056	84.059	78.0978	60.8561	89.1047	17.5877	17.8171	9.06662	32.0376	7.46382	3.93838	13.6951	79.2962	69.8169	54.0499	81.9776	1.11721	0.804658	0.207845	3.06257	26.3553	55.4509	67.4322	48.4845	81.9984	15.0789	13.1953	17.1781	53.5008	0.828264	0.0125006	56.0832	1.86912	0.117008
LBN	Lebanon	2019	100	99.7796	94.4423	99.9917	92.6	98.9466	87.1441	99.9232	89.6	98.9466	75.2108	99.9768	47.7	84.357	16.8333	99.3088	73.619	34.3873	93.6944	99.0674	96.6018	83.334	99.3851	77.1173	67.8088	9.61193	97.6595	61.3614		94.8146	71.8044	99.2441	24.7512	1.18878	89.9929	40.7069	1.31284	0.106487	39.4614	2.59228	0.0793081
LBR	Liberia	2019	83.8412	83.8419	72.1198	91.2345	75.1602	76.6757	67.4215	83.9278	14.4376	14.9676	7.53025	27.561		14.2748	7.66505	25.0386	1.71632	0.39956	7.06468	18.0562	19.8629	14.1833	27.0987	0.274829	0.431359	0.175545	1.05602	20.2693		3.45101	1.70617	6.85581	7.37374	0.686269	47.8382	0	14.6026	0	1.72108	11.1991	0.0379414
LBY	Libyan Arab Jamahiriya	2019	99.8915	98.7622	79.0506	99.9408	99.8915	96.3738	69.4364	99.6794	89.5238	91.2269	24.783	99.6962		83.016	18.7761	99.0417	72.3267	35.1884	92.637	92.106	90.804	65.5035	98.0897	69.3123	57.6028	7.44585	95.8238			67.489	24.6531	92.943	21.2992	1.76043	80.3432	8.24066	8.37319	0.0166958	6.91031	11.5483	0.0590957
LCA	Saint Lucia	2019	98.7028	98.3205	95.5873	99.3719	96.8875	98.2787	96.1907	99.2314	94.2574	96.6629	86.4737	99.2438		56.5128	32.4709	77.8373	35.1413	7.48662	78.3905	83.3723	91.2274	82.7458	95.7537	5.03363	5.60665	1.14168	23.4002	23.8305		90.0684	77.7744	95.9188	37.4385	30.4672	44.9732	37.7057	8.31888	0.0783247	53.8491	8.87063	0.0281694
LKA	Sri Lanka	2019	92.8122	92.7889	84.6309	96.7813	92.216	88.4596	80.1275	93.5783	78.4241	78.0024	53.6031	91.5849		54.0122	33.4494	73.2942	34.4522	7.26566	77.9054	93.6544	91.4381	87.2819	94.3243	1.7682	3.60322	0.860089	13.8711			80.3966	34.8222	96.9213	29.327	22.3066	37.4908	47.6599	0.921855	0.10286	50.993	2.38102	0.129117
LSO	Lesotho	2019	82.3433	83.6599	74.1602	90.1319	71.8341	76.1078	66.9429	83.3632	27.867	28.4561	15.1503	46.9778	27.867	27.9166	17.837	40.8596	15.5402	10.1626	23.0338	48.4279	54.7196	44.9258	64.1611	1.21936	0.577497	0.195106	1.69661		5.48023	7.22143	3.88454	13.036	7.63962	0.821321	45.2411	8.10899	1.61794	0	7.62899	3.11946	0.0210124
MAR	Morocco	2019	94.5231	93.2597	85.4544	97.0225	89.1041	86.3107	79.0543	91.329	81.6005	78.5641	64.6568	88.0135	78.3704	76.3048	57.7588	88.3505	61.546	26.9717	87.399	86.3282	84.7524	79.964	88.5602	57.8492	55.1358	37.985	71.1463	45.8204		40.5946	11.6897	77.9138	17.9017	2.16126	68.2783	7.51115	7.79496	0.0130824	7.14616	10.4653	0.046306
MDA	Republic of Moldova	2019	91.6792	91.7612	87.5429	94.6386	90.1662	89.8714	80.5052	95.0162	73.7432	79.5361	54.7549	92.583	73.7432	78.257	69.428	85.084	58.0623	21.9298	87.2186	78.1756	78.5024	65.8493	87.3668	33.8465	33.135	11.63	65.1075	39.0063		95.6989	91.0578	97.9846	24.8629	1.30505	89.2248	30.9556	2.46938	0.0250152	24.3386	4.86754	0
MDG	Madagascar	2019	55.197	57.1852	41.7678	71.3232	52.4861	53.8931	44.0202	63.4697	22.1274	22.8214	13.4157	36.074	19.8521	21.0378	12.5168	33.1607	6.23418	3.83595	9.97625	11.921	12.7518	9.67731	16.6232	1.13659	0.153182	0.0673938	0.347793		26.3843	33.6652	23.0252	46.2668	9.50439	1.36075	44.4316	32.0043	5.13001	0.0483331	32.895	4.21816	0.0278311
MDV	Maldives	2019	99.5756	99.7479	99.5373	99.8628	99.5272	99.5031	99.1349	99.7151	97.5389	97.7007	94.5918	99.0406		53.7665	38.7341	68.1439	31.6672	8.82171	68.9414	98.2684	98.2782	97.3344	98.8917	64.4211	49.5677	23.93	75.4347	10.0579	95.8209	95.6109	91.0044	97.9126	31.7852	25.5346	38.7694	23.2021	0.824467	0.095929	20.8867	1.59297	0.113747
MEX	Mexico	2019	99.4773	98.8317	98.0353	99.3075	99.4773	98.2698	95.3502	99.3683	95.24	94.9866	93.003	96.4294	42.939	73.6138	62.2028	82.5464	59.8087	23.8017	87.638	91.7367	91.0997	89.4335	92.5251	80.2607	73.7004	66.9466	79.4969		89.8438	90.14	81.1575	95.099	37.4525	30.5429	44.9144	18.3153	7.70385	0.0213457	33.9461	29.118	0.0518857
MKD	The former Yugoslav Republic of Macedonia	2019	99.3738	99.556	98.8188	99.8339	97.6873	98.4429	97.3585	99.0863	95.8592	97.1653	94.2403	98.6265	76.7824	78.1947	57.2257	90.5769	59.279	25.0619	86.3696	97.7825	95.2727	93.3195	96.6752	79.9505	74.6693	56.7766	86.8682		99.674	99.5311	99.037	99.7722	25.347	1.23055	90.2468	11.3369	2.25848	0.0968706	19.473	3.18319	0
MLI	Mali	2019	84.8562	83.7395	76.4116	89.1152	80.9319	73.5312	65.2898	80.4031	35.2694	35.4885	22.5455	50.9719		26.6132	18.5741	36.5691	5.99075	1.37546	22.5513	43.7103	45.1549	39.5074	50.9301	1.35986	1.0532	0.502436	2.19441	12.1844	16.8866	17.7567	9.25799	31.3609	8.38255	1.1554	41.7308	0.204346	9.96237	0	3.43209	22.005	0.0317087
MMR	Myanmar	2019	84.3357	84.3826	75.0475	90.66	81.6603	80.7068	74.2205	85.8718	61.4996	62.2672	46.8807	75.5237	57.5836	58.1293	43.5917	71.3801	31.879	7.95504	71.7033	73.1653	73.2356	66.0997	79.3389	1.02021	0.940573	0.336497	2.60078	19.229	74.472	78.4353	65.9386	87.2347	29.0101	23.6254	35.0588	31.6106	0.940775	0.0778228	36.4322	2.11676	0.12041
MNE	Montenegro	2019	99.3527	99.4526	98.4488	99.8081	98.6814	98.2783	96.9528	99.033	97.9678	97.0572	93.9842	98.5841	85.0132	85.3997	67.141	94.3642	68.9751	32.2109	91.2297	97.5023	96.621	95.1843	97.6396	45.2748	51.0357	33.1823	68.6288	60.7677	99.2423	99.1805	98.3098	99.6044	25.3027	1.23721	90.1571	7.35072	0.817897	0.012389	8.36277	1.8804	0
MNG	Mongolia	2019	87.0511	87.4257	78.0889	93.1338	84.5362	85.8366	77.7446	91.3151	29.6913	32.7788	19.6021	49.3736	29.6913	29.5748	17.713	45.0328	18.885	11.8534	28.7284	66.5775	67.2155	59.1212	74.401	24.8849	21.5382	12.3699	34.803	45.627	84.3535	81.0645	73.0746	87.1019	16.2985	14.8762	17.8283	69.1224	0.481314	0.0700987	58.969	1.4795	0.0936567
MOZ	Mozambique	2019	71.0096	72.5486	59.3177	82.7293	60.8739	59.772	49.2167	69.4934	30.7042	29.3169	17.139	45.4061		22.0499	13.4996	33.8936	3.79412	0.78685	16.3955	35.5864	36.9247	29.4927	45.0332	1.10945	1.07658	0.363249	3.14647	54.5295		18.8066	9.51254	33.7903	8.45659	1.1811	41.6564	5.01315	4.74272	0.0805461	3.5857	5.71071	0.0268512
MRT	Mauritania	2019	84.9096	85.84	70.7715	93.8186	71.3584	71.9053	57.9704	82.6063	42.7441	50.0119	29.2055	70.8142		30.7874	15.0865	52.6893	8.96514	2.31623	29.0284	49.376	47.0483	35.9849	58.4095	2.71947	2.76013	1.1005	6.75174		52.7264	53.4713	36.0736	70.0635	10.9011	1.19974	55.2116	0	16.2835	0.0393916	2.10394	19.9919	0.0400673
MUS	Mauritius	2019	99.8663	99.7992	99.1695	99.9517	99.8663	99.7992	99.1695	99.9995	99.8352	99.7992	99.58	99.9912		28.8532	8.87876	62.796	12.7481	2.95367	41.2245		95.2174	91.1894	97.4553		15.7614	4.49698	42.6433			60.6199	21.3145	89.7412	11.4052	1.08967	60.0688	6.57916	7.05624	0.0084662	7.44746	9.08166	0.0299665
MWI	Malawi	2019	90.7818	89.2836	84.2142	92.8631	69.2796	69.4693	63.2454	75.055	17.1843	17.1981	10.7717	26.3273		15.7464	10.688	22.5931	2.70643	1.83964	3.96514	26.2313	26.423	22.2411	31.0769	1.74175	0.450145	0.188352	1.0719		8.24066	24.3272	12.8902	41.1216	8.84589	1.28863	41.9074	6.60037	14.3145	0	15.737	17.4164	0.0126244
MYS	Malaysia	2019	97.4465	97.6973	94.5523	99.0451	97.0904	97.6973	97.1879	99.8218	93.7719	97.6973	86.8237	99.6942	93.7719	56.5503	34.7435	76.0858	38.5187	11.893	74.4106		83.2835	50.3242	96.0787		5.77218	0.389152	48.9933	23.9165		94.3683	73.8252	99.0055	17.4887	15.8352	19.2753	40.1297	1.304	0.11305	39.3402	2.69793	0.0879329
NAM	Namibia	2019	91.2028	91.7135	84.9361	95.5997	84.0222	85.405	77.4217	90.8974	61.8127	64.7695	46.0605	79.8309		30.7826	18.4711	46.6088	11.8943	3.04928	36.6873	34.9608	37.8044	29.9044	46.4096	34.4147	22.8998	11.3853	40.7098			57.2756	39.1536	73.6348	11.1694	1.14967	57.6158	5.4977	3.41071	0	4.9752	9.27802	0.0375202
NER	Niger	2019	67.1684	67.9167	56.06	77.8387	46.6766	49.4691	41.7816	57.1818	16.8681	16.5188	9.43338	27.3207		13.9356	8.89119	21.1769	2.13854	0.31302	13.2006	14.3094	15.5021	11.9621	19.8533	0.637874	0.304222	0.115069	0.801817		22.3815	20.0903	12.582	30.5151	8.54711	1.21249	41.5769	0.150799	2.72939	0	2.96646	4.38488	0.0121414
NGA	Nigeria	2019	81.2059	81.0943	74.1818	86.493	75.8389	75.4292	70.6581	79.648	28.3194	27.828	20.6843	36.3094	21.3181	21.0759	15.1735	28.503	1.47572	1.0836	2.00686	41.8077	42.9938	39.315	46.7517	8.79765	4.75965	3.22668	6.96847	15.8086	33.0712	34.0361	26.3334	42.6863	9.53054	1.36248	44.5498	4.53447	3.59812	0.140167	4.08505	4.83872	0.0376048
NIC	Nicaragua	2019	83.1275	85.8525	67.896	94.5689	81.6122	85.8525	75.4566	93.693	79.3617	84.7354	63.957	94.555	55.4434	57.5864	32.1196	79.5746	29.4237	9.16398	63.274	72.9694	78.2438	55.2784	91.277	24.5557	21.0089	4.66176	59.128	29.9045		63.9253	25.3723	90.2305	32.319	23.6596	42.3879	20.987	14.332	0.154572	21.0569	17.0186	0.0435494
NPL	Nepal	2019	93.4519	93.9468	90.7026	96.1076	89.6371	93.2564	90.3752	95.3198	67.393	70.9369	54.5994	83.2039	19.1783	22.6582	15.5513	31.7904	5.21848	3.63192	7.44458	72.8801	74.8656	68.1915	80.5389	4.88784	3.49137	1.06356	10.8532		60.7986	66.0614	54.7287	75.811	27.0109	22.3262	32.2701	18.9249	1.42633	0.266998	13.5207	2.09428	0.128004
PAK	Pakistan	2019	93.8005	94.5979	91.7233	96.512	90.0125	91.0911	88.6842	93.0264	72.352	76.6944	67.2377	84.0683	35.764	35.8361	26.1151	46.8796	13.8373	10.2981	18.3441	66.5799	67.2556	60.3637	73.4757	26.835	25.5712	12.4596	45.3351		76.9346	75.7408	65.3311	83.7998	22.3417	1.59548	83.6195	8.61133	0.926953	0.0314226	8.83915	2.4918	0.116112
PAN	Panama	2019	96.0315	96.0335	92.9915	97.7865	94.1619	94.9818	89.7449	97.6155	93.6673	94.9818	87.3408	98.2687		68.8214	54.7448	80.1103	56.2801	22.4912	85.0985	83.3785	81.3559	77.9362	84.352	33.9265	31.1845	22.1416	41.9316	45.5168		83.5372	48.4402	96.4797	36.1595	28.5245	44.564	21.1124	13.9942	0.151403	20.5226	16.9538	0.0471243
PER	Peru	2019	93.4421	93.3299	89.676	95.7519	92.5751	93.1314	89.9102	95.3771	85.3324	86.3498	78.9899	91.4118	50.9882	50.7457	39.0088	62.401	28.8401	8.17265	64.8577	77.8836	79.554	74.2151	84.0254	72.7329	62.5867	49.212	74.28			80.6164	42.7763	95.8574	35.5875	27.7199	44.319	21.2478	13.6295	0.147981	19.9458	16.8838	0.0509841
PHL	Philippines	2019	96.5624	96.4114	94.0137	97.8706	93.6916	93.7307	91.672	95.3065	77.3033	76.2625	67.4332	83.2912	47.2316	48.3819	35.3965	61.5895	24.0375	6.71927	58.161	80.8435	80.1607	76.4917	83.3815	6.77483	5.5674	3.12067	9.7396		81.695	83.2754	76.6982	88.2798	16.4963	15.0942	18.001	20.2993	1.01619	0.0594512	30.3095	2.18141	0.108842
PNG	Papua New Guinea	2019	46.6269	49.0297	29.5688	68.7893	44.5668	48.0244	34.1016	62.261	31.2609	33.6512	14.6247	60.027		28.1536	14.6046	47.3087	9.47869	1.37456	44.0316	19.1493	19.6245	14.0007	26.8032	6.75636	4.86069	1.05791	19.6221	50.2963	29.7301	35.081	16.7004	59.292	12.1846	9.92816	14.8692	14.8596	1.01968	0.129106	11.189	0.483896	0.32112
PRK	Democratic People's Republic of Korea	2019	94.5055	94.0808	84.1523	97.9413	93.8237	93.7082	87.542	96.9295	74.4096	76.1395	55.2086	89.2024	66.3114	66.1302	39.4782	85.3892	45.2527	16.3226	77.7903	84.6195	84.3273	78.0299	89.0724	41.9898	47.9822	27.2534	69.4299	59.4503		66.7146	27.5257	91.3625	27.1164	20.2047	35.3452	39.4421	1.29348	0.120867	39.1957	2.82377	0.0982057
PRY	Paraguay	2019	100	98.3072	97.0928	99.0194	99.5911	94.9999	90.3209	97.4801	96.0476	94.6878	91.637	96.6662	64.0189	62.8358	49.2984	74.6195	39.8	32.547	47.5304	91.7764	84.6779	77.5393	89.8448	8.57273	10.293	4.23519	22.9401		80.1132	83.2944	71.0725	91.006	36.112	29.494	43.3028	12.5432	7.19636	0.0971559	9.19953	21.7487	0.0447485
ROU	Romania	2019	100	99.9986	99.994	99.9997	100	99.4926	95.6615	99.9427	81.9577	89.2494	72.0733	96.3905	81.9577	81.691	50.691	95.0896	68.3062	32.0562	90.779	86.2499	86.1424	77.0834	91.9923	54.8396	52.0931	6.1832	94.7203			98.8292	93.522	99.7978	25.2584	1.24389	90.0666	20.3445	1.96007	0.0272718	23.2746	4.30857	0
RUS	Russian Federation	2019	97.5219	97.7435	95.7338	98.8182	96.899	97.7435	94.1337	99.5124	76.0077	91.6154	64.29	98.5145	76.0077	76.1682	62.345	86.0522	63.8779	27.9429	88.9676	89.1252	96.866	85.9254	99.365	76.3048	64.2695	9.62344	96.8137	59.5201		98.8432	92.8622	99.8221	25.2601	1.24362	90.0703	23.0302	1.36283	0.0150941	26.0935	3.73064	0
RWA	Rwanda	2019	82.7215	83.6566	75.224	89.6154	60.3819	59.4386	50.2294	68.0285	12.0547	12.6369	6.2547	23.8731	12.0547	11.8855	7.4081	18.5274	2.09959	0.30092	13.2234	68.8599	66.5393	57.6832	74.3657	1.2107	0.698614	0.206964	2.33092	65.1446	4.63725	5.44361	2.91393	9.94445	7.51425	0.757651	46.3712	47.1813	9.42893	0.0074471	33.1342	9.19065	0.0127265
SDN	Sudan	2019	87.0606	87.6945	67.826	96.0145	60.3835	71.459	55.3696	83.4788	38.7142	51.2986	24.9185	76.9745		38.581	15.67	67.9846	13.3408	2.91248	44.1347	36.7783	40.5899	27.6973	54.9249	1.02433	1.51222	0.408504	5.43528	83.0627	14.26	16.4432	3.23657	53.6567	14.8507	1.52222	66.3057	2.80938	3.49343	0.0682478	2.39735	5.18517	0.0256809
SEN	Senegal	2019	86.2548	87.3793	80.9234	91.8699	83.6522	83.4091	79.0897	86.9831	70.5798	70.1994	60.7089	78.2199		28.9695	19.9928	39.9635	7.82449	1.91216	26.9878	55.8433	56.5691	51.8199	61.2006	8.08529	4.96447	3.00594	8.09264	60.6542	21.8973	24.1345	16.5945	33.7155	8.8323	1.28885	41.821	0.530976	8.70388	0	1.42121	27.6825	0.035029
SLB	Solomon Islands	2019	72.9629	78.8041	59.3189	90.4577	67.1538	74.3473	63.0229	83.1319	51.4852	69.2361	41.1414	87.8733		45.4873	24.6569	68.0266	21.178	4.27724	61.7673	34.4924	34.8224	25.5256	45.4393	7.06132	6.31207	1.1479	28.1038		38.6364	44.0914	27.7936	61.7704	12.9907	11.0684	15.1899	9.58593	1.07186	0.0886344	8.79429	0.737453	0.349526
SLE	Sierra Leone	2019	71.4464	71.7423	60.3527	80.8957	62.5893	62.2591	54.6532	69.3057	15.5848	16.4059	10.7529	24.2243	10.2615	10.1032	6.31299	15.7854	0.77533	0.4917	1.22057	16.1845	16.616	13.8423	19.8176	0.656948	0.196035	0.105175	0.365101		20.0306	17.7355	12.214	25.0412	8.38106	1.1567	41.6936	0.54526	10.8906	0.0025762	2.10015	6.72936	0.0312294
SLV	El Salvador	2019	97.9933	97.6655	95.6923	98.7466	97.7816	96.165	91.8487	98.2395	92.0036	92.1115	80.8412	96.9982		69.6985	54.9829	81.2446	48.7536	18.0973	80.3771	82.6592	83.8737	80.8719	86.4832	42.1978	37.1116	28.5635	46.5508	23.7643		88.5483	78.6221	94.2053	37.1408	30.3054	44.5328	16.3453	10.7936	0.875748	11.3541	17.4782	0.0489262
SOM	Somalia	2019	81.8115	81.3153	70.09	88.9895	54.9344	43.5723	21.6511	68.3313	35.3831	34.3706	17.5247	56.3468		25.3192	15.4374	38.6365	4.14922	0.93487	16.5672	38.2309	38.6463	31.9263	45.8285	6.33716	3.39368	1.47488	7.61583		24.8699	20.4427	12.7865	31.0509	15.356	1.7351	65.0833	4.91619	11.5137	0.414209	8.61874	9.08456	0.0334861
SRB	Serbia	2019	99.5315	99.7117	99.3408	99.8742	94.9124	97.0999	95.411	98.1791	92.694	94.9226	90.5357	97.336	75.0052	74.8809	56.4982	87.2488	55.5575	22.3899	84.4163	97.897	98.322	97.6861	98.7854	56.8069	58.1792	39.9097	74.4501	13.7818		98.9205	97.7382	99.488	25.2699	1.24217	90.0901	3.74595	1.48828	0	48.1123	6.16662	0
SSD	South Sudan	2019	78.339	77.4325	62.6751	87.5173	40.8417	44.5155	33.2733	56.3484	2.80008	2.97678	1.23332	7.00989		2.76371	1.37189	5.48896	0.07681	0.00954	0.61574	15.7473	13.8015	9.01033	20.5644	0.766494	0.264724	0.0644445	1.0807			14.3256	2.17436	55.7111	8.1406	1.04767	42.587	0.961404	6.83403	0	5.6152	7.40662	0.0146275
STP	Sao Tome and Principe	2019	98.1205	97.0234	92.8729	98.7884	78.2145	80.8926	70.5215	88.2242	35.8283	38.7045	23.8251	56.0403	35.8283	35.1965	17.8396	57.6012	22.9398	12.402	38.4963	46.2135	47.1552	38.4832	56.0023	16.2488	10.3093	5.22803	19.3223	30.6203	53.0103	49.1957	35.6537	62.8567	10.5996	1.25425	52.5325	1.9411	5.11263	0	1.61985	6.54617	0.0541008
SUR	Suriname	2019	98.5716	98.4797	96.7324	99.2994	97.5418	96.874	94.4052	98.2733	95.4701	95.4789	90.6888	97.8628	55.5343	55.2546	36.0757	72.9878	23.3236	16.7287	31.5339	89.2491	87.2684	82.1676	91.0687	2.22831	2.41445	1.10029	5.21542	18.2295	72.0994	76.5509	61.3792	87.0227	34.7914	28.3435	41.8495	24.1048	3.49275	0.0287172	11.7884	5.72315	0.0463693
SWZ	Eswatini	2019	80.2169	79.4534	64.0532	89.3526	70.6879	71.683	56.6237	83.0767	50.6806	53.0541	25.4278	78.9275		30.4407	16.7814	48.7104	20.6957	4.12964	61.2556	64.3242	62.9113	52.8484	71.9658	9.46619	4.89512	1.59354	14.0598		24.2519	33.6355	20.3735	50.0988	9.5023	1.35866	44.4582	2.24432	6.37401	0	8.30523	9.43456	0.0176281
SYR	Syrian Arab Republic	2019	99.8079	99.6568	99.0843	99.8719	93.9098	95.7808	90.7685	98.1278	85.1179	93.62	80.766	98.0872		78.9538	58.2935	90.9657	53.8529	20.4139	84.1504	89.7961	92.127	88.7478	94.5537	75.5683	62.8763	32.1863	85.8033	33.5359	82.7921	79.161	65.0183	88.5894	22.7737	1.51632	84.9584	5.89904	1.88284	0.0413279	13.2206	2.75684	0.103397
TCD	Chad	2019	60.309	62.2799	43.1869	78.1959	45.8221	48.0634	37.5859	58.7141	9.05747	11.0731	5.37183	21.4533	5.58121	5.52456	2.62163	11.2699	0.02359	0.01128	0.04932	11.8171	12.4894	8.88682	17.2756	0.531159	0.259179	0.0825027	0.811129	25.3601	24.4317	20.6835	12.7251	31.8052	8.58894	1.22512	41.5815	0.144088	6.62385	0.0535749	1.8443	6.5776	0.0171121
TGO	Togo	2019	74.4642	74.4147	60.9749	84.4095	68.3714	67.5861	58.6501	75.4009	19.3949	19.9754	11.8882	31.5916	19.3949	19.057	11.2277	30.4717	5.44394	3.33126	8.77486	18.4691	19.4175	15.0021	24.7539	0.217984	0.050383	0.0226421	0.112074		17.0523	16.3122	10.6406	24.1885	8.28069	1.11824	41.8862	0.578845	6.76542	0	2.55194	10.9504	0.0310559
THA	Thailand	2019	100	99.5678	99.2017	99.7664	99.9834	99.3595	99.0183	99.5826	99.9834	99.0668	98.2793	99.4957		48.8092	33.964	63.8675	28.4788	8.39797	63.3623	98.4205	97.4669	96.625	98.1029	12.9798	10.2248	5.08613	19.4893		84.9417	88.0438	80.9321	92.741	30.5626	24.7499	37.0681	28.2972	0.695153	0.663355	34.2827	1.6766	0.106327
TJK	Tajikistan	2019	84.388	84.3894	71.9791	91.9202	81.8151	80.671	73.3902	86.3307	60.1169	61.2984	43.121	76.7929	55.2133	56.7286	38.384	73.3969	33.8826	8.14635	74.7545	96.7726	96.2771	94.6945	97.4006	16.1283	15.3141	5.87246	34.3898	9.95114	72.8274	80.2686	67.7766	88.7236	22.9137	1.64083	84.1181	81.8677	1.01038	0.507806	81.8444	2.05512	0.122925
TKM	Turkmenistan	2019	100	99.8532	99.6568	99.9372	99.7929	99.4569	99.1321	99.6606	99.7929	98.1276	96.4258	99.0273	94.8121	95.1938	89.4268	97.8895	70.3207	22.4284	95.1019	99.0021	98.4358	97.8691	98.8535	28.0957	27.5094	14.4939	45.9342	9.10383	100	97.5108	95.6273	98.595	25.0918	1.26938	89.7193	53.1355	0.452923	0.0757006	63.9217	1.33008	0.105365
TLS	Timor-Leste	2019	85.6613	85.6593	74.9517	92.2622	83.8114	78.7915	67.7839	86.772	72.4203	67.6112	43.408	85.0324		37.3911	23.0283	54.3828	14.4086	3.019	47.6534	55.6914	59.6409	47.195	70.9586	11.3696	7.35081	1.43368	30.2054	25.6078	28.3303	49.2235	29.8922	68.7898	24.2903	19.6784	29.585	77.3144	2.43996	0.114306	76.4171	2.43196	0.120342
TON	Tonga	2019	99.5759	99.6108	99.1838	99.8148	98.6947	98.2887	96.9002	99.0613	98.2001	97.7441	93.3468	99.2582	29.491	29.1745	16.3609	46.4502	15.5288	9.01344	25.4371	92.9976	94.1825	91.8659	95.869	2.61386	0.203283	0.0510961	0.805099		69.5411	69.6533	47.4642	85.3611	15.2776	13.2358	17.5706	22.924	1.11271	0.105905	18.8775	0.346842	0.346667
TUN	Tunisia	2019	98.9164	98.4784	96.767	99.2906	97.0322	96.26	93.3254	97.933	89.7298	92.3176	84.6753	96.3146	79.062	78.506	62.8125	88.7617	50.4461	42.5535	58.3165	96.3766	96.1861	94.4995	97.3699	59.3565	58.8088	40.5747	74.9079		84.4059	85.8975	79.3749	90.6016	23.6247	1.36935	87.3285	2.38101	7.41496	0.0049519	3.81325	6.3992	0.0509076
TUR	Türkiye	2019	98.8928	98.7794	97.4414	99.4218	96.869	96.279	91.8583	98.3427	92.8937	93.2015	83.9186	97.2984		81.5161	67.4844	90.3578	68.5885	32.1538	90.9588	98.693	97.6529	96.5709	98.3991	87.8437	82.4153	69.3818	90.6486			94.3324	73.9291	98.9868	24.6903	1.33182	88.8431	40.0833	1.30329	0.113578	39.3304	2.70643	0.0886263
TZA	United Republic of Tanzania	2019	71.7473	71.4747	59.4868	81.0456	60.4017	58.3682	49.0171	67.1535	35.7656	29.6397	18.1829	44.3982		21.6087	13.9069	31.9908	4.67639	0.95872	19.9119	31.586	36.4297	29.8936	43.5079	0.496227	0.573508	0.248521	1.31786	79.618	48.2796	48.1456	29.4361	67.39	10.5255	1.26314	51.9628	36.1832	5.1434	0.0615971	24.3186	5.89601	0.0253605
UGA	Uganda	2019	82.1227	81.9576	76.1477	86.6014	54.2283	53.9455	48.514	59.285	15.7178	16.5299	10.7219	24.6166	15.7178	15.5069	11.4248	20.7067	2.59212	0.44132	13.7745	19.6603	19.6248	16.951	22.6055	0.585	0.200908	0.106259	0.379545	78.0623	22.4864	20.6151	12.4535	32.1605	8.58412	1.22352	41.5838	23.5589	3.84644	0	38.8557	3.82275	0.0179074
UKR	Ukraine	2019	99.5286	99.4487	98.9285	99.7171	93.867	97.7631	94.8193	99.0509	92.0776	93.7406	82.3528	97.9617	88.9569	91.2121	84.1575	95.3008	55.4565	7.53913	95.0024	97.7416	97.6997	95.8779	98.7271	51.2408	50.7887	25.6879	75.4981			96.8821	82.868	99.5015	25.0124	1.28143	89.5519	50.7067	2.28678	0.0852896	43.687	4.96216	0
UZB	Uzbekistan	2019	97.8294	98.2695	96.349	99.1883	97.8294	98.2067	95.1658	99.3478	58.8394	76.1486	38.7035	94.1667	58.8394	58.2946	39.3774	75.0491	39.3439	12.7888	74.1543	100	97.4809	88.2838	99.4993	25.9826	27.8938	2.31473	86.3301	26.2383		83.4886	49.6252	96.2899	23.3204	1.56095	85.3652	89.447	1.44402	0.0559492	52.5925	3.29355	0.106511
VCT	Saint Vincent and the Grenadines	2019		96.2354	66.2478	99.7005		94.5868	68.1485	99.3041		92.427	37.4906	99.599		64.6289	12.3032	95.9673	46.2993	16.7374	78.7138		84.7387	53.6522	96.3812		22.1002	1.91209	80.5025			82.6378	47.9325	96.095	35.9834	28.356	44.3912	20.9041	14.5552	0.156666	21.41	17.0615	0.0411866
VEN	Venezuela, Bolivarian Republic of	2019	94.3346	98.6178	73.2976	99.9461	93.8629	97.56	75.2553	99.8101	85.6772	96.014	39.9195	99.8856		75.5853	10.6428	98.7726	65.9324	26.0324	91.4107	95.5779	88.8758	59.0181	97.7936	88.4061	35.0712	2.77097	91.1012	71.9773		84.7124	43.9816	97.5068	36.3896	28.4851	45.1042	21.3845	13.2612	0.144526	19.3631	16.8131	0.0548828
VNM	Viet Nam	2019	96.2051	94.7722	91.2113	96.9387	96.2051	94.7722	91.8435	97.2687	96.2051	94.7074	87.1034	97.9343		42.5568	29.7815	56.4098	19.4833	4.65224	54.5466	87.7081	82.9144	73.279	89.5699	1.24512	1.07295	0.29434	3.83206		85.9928	90.2442	83.3953	94.456	17.1198	15.6544	18.6919	87.4798	1.87245	0.120986	83.5132	15.5974	0.11631
VUT	Vanuatu	2019	92.28	92.7329	82.8324	97.1222	91.2166	91.3609	78.4806	96.842	50.345	67.8227	24.9319	93.0443		46.6672	24.8601	69.8269	22.4542	4.68905	63.0212	52.6861	61.1449	41.4032	77.8015	3.29825	8.02878	0.214208	78.022			38.2099	19.997	60.4724	12.4645	10.2941	15.016	6.14118	0.821143	0.117594	48.0209	1.55722	0.352595
WSM	Samoa	2019	98.362	98.4935	96.4709	99.3645	91.8383	91.5425	83.6906	95.8038	90.8627	91.5425	73.9404	97.8128	46.2301	30.3937	15.4385	51.0844	21.9415	11.5585	37.678	96.763	96.8865	94.051	98.3936	0.229429	2.37317	0.0391499	60.1395	24.9536	78.8	44.2687	8.31105	87.4384	13.0066	8.79105	18.8263	26.6124	0.888382	0.368045	35.0912	0.743487	0.333576
YEM	Yemen	2019	88.1071	87.7045	76.7647	93.9027	59.7166	59.1532	46.0184	71.0992	47.9693	59.1532	28.1816	92.2303		47.7814	29.7659	66.3931	21.6198	5.22888	57.9652	53.6269	66.85	52.2556	78.7937	30.0538	27.0492	9.07589	57.936			60.9468	41.1864	77.6678	20.4728	1.93222	77.0826	8.95435	0.758523	0.0539122	15.0924	2.02157	0.115852
ZAF	South Africa	2019	96.2811	95.8952	93.3458	97.4941	93.5012	92.2181	84.4563	96.2749	77.4818	77.9283	68.9006	84.9093		59.4687	46.8378	70.9593	47.2031	17.3938	79.15	77.5845	76.877	73.3432	80.0696	59.8476	47.2164	36.9405	57.7337		44.2448	53.2928	35.8893	69.9302	10.8885	1.20202	55.1	5.39009	3.43572	0.013708	6.43568	5.71413	0.0491449
ZMB	Zambia	2019	70.6688	71.7622	58.3906	82.1503	64.6119	66.1695	56.4825	74.6672	29.4684	30.5597	18.9591	45.2915		27.5637	17.3635	40.7975	7.91578	1.87316	27.9075	31.4812	32.7604	26.5842	39.5976	8.42348	5.11181	2.37446	10.6603	47.6988	17.8253	22.3061	13.8725	33.8515	8.70336	1.25717	41.6501	15.6524	22.9529	0	11.461	24.4036	0.0323967
ZWE	Zimbabwe	2019	76.9551	78.2277	68.044	85.8413	63.095	66.3451	58.442	73.4286	31.1678	34.4686	23.483	47.4091	29.6736	29.8694	20.1537	41.8158	6.40558	4.40501	9.22704	35.7743	39.5652	33.0387	46.486	26.1177	12.6383	5.90714	25.0016	18.5685	42.4198	44.04	29.6799	59.472	10.236	1.30818	49.5204	3.56099	6.43795	0	6.74542	9.67884	0.0236771
KOR	Republic of Korea	2019	99.8397				99.8397				99.4101				99.0998							99.9423				98.0612				99.9423					50.5713	42.6179	58.4959
BHS	Bahamas (the)	2019	98.887				98.887				97.9301											94.9306				21.4491									50.5713	42.6179	58.4959
GBR	United Kingdom of Great Britain and Northern Ireland (the)	2019	100				100				100				99.8225							99.1081				97.757				98.0815					50.5713	42.6179	58.4959
SAU	Saudi Arabia	2019	100				100				99.0092											100				57.8489				78.9244					50.5713	42.6179	58.4959
URY	Uruguay	2019	100				99.4872				98.797											97.7678				61.0338									50.5713	42.6179	58.4959
BRB	Barbados	2019	98.7821				98.5144				98.3993											98.0925				3.34534									50.5713	42.6179	58.4959
HUN	Hungary	2019	100				100				100				92.5736							97.9861				83.743				87.7511					50.5713	42.6179	58.4959
CHE	Switzerland	2019	100				100				100				94.2482							99.8999				99.3165				99.6386					50.5713	42.6179	58.4959
BHR	Bahrain	2019	100				100				98.9833				98.9833							100				91.2582				97.789					50.5713	42.6179	58.4959
FRA	France	2019	100				100				100				99.2488							98.6484				81.9741				89.0131					50.5713	42.6179	58.4959
DEU	Germany	2019	100				100				100				99.993							99.2254				95.973				97.1199					50.5713	42.6179	58.4959
LVA	Latvia	2019	99.4127				98.7314				96.0322				96.0322							92.4131				83.6754				91.7213					50.5713	42.6179	58.4959
BRN	Brunei Darussalam	2019	99.9				99.9																												50.5713	42.6179	58.4959
TTO	Trinidad and Tobago	2019	100				98.8752				98.8752											93.9152				20.113									50.5713	42.6179	58.4959
DNK	Denmark	2019	100				100				96.7321				96.7321							99.5972				92.2608				95.7432					50.5713	42.6179	58.4959
PRT	Portugal	2019	99.9106				99.9106				99.4268				95.361							99.6057				64.7695				84.9582					50.5713	42.6179	58.4959
ITA	Italy	2019	99.917				99.917				97.8397				95.8237							99.8852				96.8232				95.777					50.5713	42.6179	58.4959
POL	Poland	2019	99.9666				99.9666				98.3252				98.3252							100				64.3588				90.4848					50.5713	42.6179	58.4959
GRC	Greece	2019	100				100				100				100							98.9903				83.7471				90.9459					50.5713	42.6179	58.4959
NLD	Netherlands	2019	100				100				100				99.9734							97.6944				99.6046				97.4969					50.5713	42.6179	58.4959
LUX	Luxembourg	2019	99.8767				99.8767				99.695				99.4517							97.5943				98.2953				96.7653					50.5713	42.6179	58.4959
AUT	Austria	2019	100				100				100				98.9026							99.9727				92.5417				99.6408					50.5713	42.6179	58.4959
MLT	Malta	2019	100				100				100				100							99.9645				98.4375				92.9623					50.5713	42.6179	58.4959
ISR	Israel	2019	100				100				100				99.3622							99.9536				99.1625				94.2053					50.5713	42.6179	58.4959
NOR	Norway	2019	100				100				100				98.7181							98.0522				84.3984				75.8693					50.5713	42.6179	58.4959
SVN	Slovenia	2019	99.5				99.5				98.2743				98.2743							98.0904				71.02				71.8328					50.5713	42.6179	58.4959
QAT	Qatar	2019	99.5681				99.5681				96.1828				96.1828							100				97.2				98.6					50.5713	42.6179	58.4959
FIN	Finland	2019	100				100				99.6362				99.6362							99.4479				84.5667				91.7739					50.5713	42.6179	58.4959
ESP	Spain	2019	99.9258				99.9258				99.9258				99.5846							99.9037				95.2478				96.1815					50.5713	42.6179	58.4959
CAN	Canada	2019	99.2216				99.2216				99.0386				99.0386							99.0327				81.4361				84.3681					50.5713	42.6179	58.4959
LTU	Lithuania	2019	98.0015				98.0015				94.8975				94.8975							93.9154				93.4103				93.9154					50.5713	42.6179	58.4959
HRV	Croatia	2019																				96.5558				57.9211				70.7294					50.5713	42.6179	58.4959
OMN	Oman	2019	99.5462				91.8883				90.2678				90.2678							99.32				21.2377					97.4				50.5713	42.6179	58.4959
CZE	Czech Republic	2019	99.8805				99.8805				97.8821				97.8821							99.1337				85.4421				91.922					50.5713	42.6179	58.4959
SWE	Sweden	2019	99.8265				99.8265				99.8265				99.7515							99.2873				88.1313				94.9178					50.5713	42.6179	58.4959
BEL	Belgium	2019	100				100				100				99.9138							99.4862				86.8265				93.713					50.5713	42.6179	58.4959
USA	United States of America	2019	99.799				99.799				99.6586				97.1462							99.696				84.095				90.7348					50.5713	42.6179	58.4959
KWT	Kuwait	2019	100				100				100				100							100				100				100					50.5713	42.6179	58.4959
ATG	Antigua and Barbuda	2019																																	50.5713	42.6179	58.4959
ISL	Iceland	2019	100				100				100				100							98.7811				94.1112				86.4515					50.5713	42.6179	58.4959
EST	Estonia	2019	99.5908				99.5908				96.1998				95.7942							99.1424				86.14				95.087					50.5713	42.6179	58.4959
CYP	Cyprus	2019	99.7652				99.7652				99.7652				99.7652							99.3958				54.7641				77.0799					50.5713	42.6179	58.4959
CHL	Chile	2019	100				100				99.7492				98.7714							100				88.7992				76.8829					50.5713	42.6179	58.4959
SVK	Slovakia	2019	100				99.7878				99.7878				99.1861							97.5318				69.3176				81.931					50.5713	42.6179	58.4959
AUS	Australia	2019	99.9699				99.9699				97.4786											99.9912				88.5				78.5445					50.5713	42.6179	58.4959
JPN	Japan	2019	99.0789				99.0789				98.5654				98.5654							99.926				78.0993				98.8059					50.5713	42.6179	58.4959
ARE	United Arab Emirates	2019	99.9685				99.9685				98.681											99.1477				95.5199				99.1477					50.5713	42.6179	58.4959
NZL	New Zealand	2019	100				100				100				100							100				84.9686				88.7266					50.5713	42.6179	58.4959
IRL	Ireland	2019	97.4026				97.4026				97.3315				97.3315							91.3496				66.5378				82.7771					50.5713	42.6179	58.4959
SGP	Singapore	2019	100				100				100				100							100				100				100					50.5713	42.6179	58.4959
SYC	Seychelles	2019	96.8517				96.8517				95.7073											100				16.7652									50.5713	42.6179	58.4959

## Sheet: p9
iso3	country	year	w_imp_u	w_30min_u	w_premises_u	w_available_u	w_quality_u	w_imp_r	w_30min_r	w_premises_r	w_available_r	w_quality_r	s_imp_u	s_sew_u	s_shared_u	s_imp_r	s_sew_r	s_shared_r	h_ws_u	h_ws_r	w_unimp_filterboil_r	w_unimp_chlor_r	w_unimp_solar_r	w_unimp_filterboil_u	w_unimp_chlor_u	w_unimp_solar_u	w_imp_filterboil_r	w_imp_chlor_r	w_imp_solar_r	w_imp_filterboil_u	w_imp_chlor_u	w_imp_solar_u
AFG	Afghanistan	2003	56.7					27.4					44.2	8.2		26	0.4
AFG	Afghanistan	2003						33.9695								28.5587
AFG	Afghanistan	2005	64.4512					32.8394					62.2776			31.1753
AFG	Afghanistan	2008	75.4	93.3	73.9			36.5	87.1	33			58.3		35.7	30.1		16.7
AFG	Afghanistan	2011	85.2	91.9	73.9			52.8	92	46.8			70.9	4.5	15.371	44.2	2.2	6.349	69.8684	38.4627	11.988	1.5271	0.701292	32.3093	9.8406	0.281707	10.4927	4.02592	1.98388	20.7233	13.3345	1.65159
AFG	Afghanistan	2012	78	98.97	84.07			42.1	90.28	37.86			62		37.5	36.35		17
AFG	Afghanistan	2014	93.9		81.2			57.5843		49			76.6	13.4	33.6	27	0.4	19.5
AFG	Afghanistan	2015	92.1	96.7	78.7			65.6	90.6	38.1			83.6	9.9	13.6364	48.05	0.3	8.38894	57.4414	19.7962	3.78595	0.472467	0	7.41828	2.14834	0.0291075	2.58885	1.49748	0.0401383	9.55546	3.98744	0.123132
AFG	Afghanistan	2017	91.5	99.4	82.1			55.1	97.3	42.7			83.26	4.53	32	43.79	0.58	15.7
AFG	Afghanistan	2020	94.9412	99.27	88.5042		36.3814	68.5483	96.4723	54.5255		35.8726	83.4837	9.97665		61.9385	1.69396
AGO	Angola	2001		72.7166	18.0989			41.2	54.9219	5.69017			63.8415	18.5		11.1125	2.2
AGO	Angola	2004	80.849	p				36.0464	69.1945
AGO	Angola	2007	94.7					41.9					83.7	14.4		18.3	0.2
AGO	Angola	2009	74.2193	68.3592				25.0222	59.52				80.0943	22.5207		19.6251	2.5931
AGO	Angola	2011	94.7148					36.7046					88.009	19.1936		17.508	0.522772
AGO	Angola	2011	91.4585					29.1655					90.1139	31.7		24.5101	0.7
AGO	Angola	2014	65.404					49.6962					81.7616			25.8768
AGO	Angola	2016	87.8354	91.1252	61.5365	42.6135		34.944	76.1039	18.6869	64.1283		87.3186	11.6793	30.2701	29.3677	2.29666	20.4049	33.9746	13.2349	3.84111	2.33019	0.00226053	10.4737	23.4269	0.191122	4.84214	11.0437	0	16.5441	41.8038	0.338041
ALB	Albania	2000	100	99.2	94			95.9	91.2	30.5			98.5	94.8		78	36.6
ALB	Albania	2001	100					92.4941					98.3601	92.3894		87.0695
ALB	Albania	2002	98.5					93.0419					99.2826	96.354		89.3102
ALB	Albania	2003	98.722					93.643					99.2666	96.497		89.9579
ALB	Albania	2005	99.9	95.8	93.8	49.2		96.8991	75.7	66.2	62		99.2891	97.0557		87.7299
ALB	Albania	2006	99.8	86.9	81.4			98.5	97.7	82.6			99.4	97.2	1.71026	98.5	61.2	1.01523			1.33687	6.02892	0	2.816	0	0	4.42069	2.43444	0.472104	11.7373	0.0482541	0.223839
ALB	Albania	2008	99.4309	98.3	97.2	57.2		95.8714	79.8	74.7	58		99.5858	98.5436		91.1271
ALB	Albania	2009	98.9	98.9	95.3			94.8	96.9	82			99.2		1.71371	90.3		2.65781			2.32469	2.45545	0	3.1912	0.0652147	0	3.80416	5.0713	0.0402878	7.18956	0.397526	0
ALB	Albania	2011	93.4348					90.9811					99.7	98		98.9
ALB	Albania	2012	98.7895		90.2	68.6		96.6882		72.5	70.5		99.9789	98.2123		96.1097
ALB	Albania	2017																			2.22916	6.95939	0	2.31939	5.1943	0	2.89983	4.51572	0.020032	2.84695	0.515081	0
ALB	Albania	2018	99.1617	99.1273	77.8903			96.865	98.5114	73.5386			98.9691	91.0897	0.63475	95.3246	47.8261	0.60772
AND	Andorra	2000	100		100			100		100			100	100		100	100
AND	Andorra	2001	100		100			100		100			100	100		100	100
AND	Andorra	2002	100		100			100		100			100	100		100	100
AND	Andorra	2003	100		100			100		100			100	100		100	100
AND	Andorra	2004	100		100			100		100			100	100		100	100
AND	Andorra	2005	100		100			100		100			100	100		100	100
AND	Andorra	2006	100		100			100		100			100	100		100	100
AND	Andorra	2007	100		100			100		100			100	100		100	100
AND	Andorra	2008	100		100			100		100			100	100		100	100
AND	Andorra	2009	100		100			100		100			100	100		100	100
AND	Andorra	2010	100		100			100		100			100	100		100	100
AND	Andorra	2011	100		100			100		100			100	100		100	100
AND	Andorra	2012	100		100			100		100			100	100		100	100
AND	Andorra	2017	100		100	100		100		100	100
ARG	Argentina	2001	98.636		96.0604			79.1352		81.7446			91.681	47.2778	4.434	74.3903	1.98342	6.21663
ARG	Argentina	2005	99.1665		97.7127								97.379	55.0441	2.32074
ARG	Argentina	2005	98.8323		98.0103			80.8845		83.2628			94.0503	51.1745	3.63583	73.6101	2.05585	3.06173
ARG	Argentina	2009	99.4833		98.7599								98.5859	59.1433	1.60756
ARG	Argentina	2010	99.1877		97.5813			91.2997		91.0278			97.9202	53.8124	4.4	80.0911	4.51167	5.5
ARG	Argentina	2012	98.8514		98.1862								96.0593	57.9711	3.18013
ARG	Argentina	2013	99.6773		98.8278								98.7368	61.4312	1.12163
ARG	Argentina	2013	99.7484		98.29								97.9459	59.7352	3.90479
ARG	Argentina	2018	99.7069		99.1138								99.0047	63.9963	1.15552
ARG	Argentina	2018	99.4639		99.3423								98.8989	63.5216	1.15552
ARM	Armenia	2000	99.525	99.1	97			90.6798	94.6	75.2			97.9667	90.3	6.52978	86.4167	19.8328	4.96749	93.5379	67.2724
ARM	Armenia	2000											97.082	82.2		81.1259	17.7
ARM	Armenia	2001	98.5599					85.4239					97.8653			78.3167
ARM	Armenia	2001											96.8525	80.8		82.7083	24.6
ARM	Armenia	2002											97.082	82.2		82.2267	22.5
ARM	Armenia	2002	99.862					96.2361
ARM	Armenia	2003											97.5246	84.9		82.1808	22.3
ARM	Armenia	2003	99.8412		99.1			96.2322		94.4
ARM	Armenia	2004	99.7806		99.32			94.4875		87.09
ARM	Armenia	2004											96.5574	79		80.0021	12.8
ARM	Armenia	2005	99.4	99.7	98.3			99	96.8	78.1			98.5	92.1	1.32105	82.5	17.3	3.19341
ARM	Armenia	2005											97.2623	83.3		81.1259	17.7
ARM	Armenia	2005	99.98		98.9			98.3215		87.5
ARM	Armenia	2006	99.8648					98.9783
ARM	Armenia	2006											98.377	90.1		81.4469	19.1
ARM	Armenia	2007	99.6		98.3			96.1423		87.1
ARM	Armenia	2007											98.4262	90.4		81.9056	21.1
ARM	Armenia	2008	99.9338		98.2			99.4419		87.8
ARM	Armenia	2008											98.541	91.1		81.424	19
ARM	Armenia	2009														81.9744	21.4
ARM	Armenia	2009	99.9944		95.8			99.3191		98.2
ARM	Armenia	2010	100		99.3296			99.5602		95.3507											4.76893	0.171793	0	0.964499	0	0	3.84467	0.573703	0	9.45605	0.334454	0
ARM	Armenia	2010											99.3607	96.1		80.8277	16.4
ARM	Armenia	2010	99.8	99.9	98.3			98.7	99.5	86.9			99.0667	95.6	1.15911	82.677	22.9208	3.25203	93.3695	75.2411
ARM	Armenia	2011	96.9555					88.5131					97.126		2.00405	94.2124		5.07345
ARM	Armenia	2011	100		97.9			99.4846		88.7
ARM	Armenia	2011											99.4098	96.4		80.9653	17
ARM	Armenia	2012											99.3279	95.9		80.048	13
ARM	Armenia	2012	100		98.5			99.4038		100
ARM	Armenia	2013											99.377	96.2		81.08	17.5
ARM	Armenia	2013	99.9965		98.6			99.6156		93.1
ARM	Armenia	2014											99.1639	94.9		80.8507	16.5
ARM	Armenia	2014	99.8233		98.5			100		100
ARM	Armenia	2015	99.9905					99.2339
ARM	Armenia	2015											99.4098	96.4		81.7221	20.3
ARM	Armenia	2016	99.9904	99.9952	99.0557	91.3796		99.7239	99.6619	97.0391	91.8193		99.6296	95.3146	0.54743	95.0707	28.3533	0.39418	97.4363	91.0925	0	0	0	50	0	0	4.61988	0.0558503	0.0463074	7.22363	0	0.0374915
ARM	Armenia	2016											99.3607	96.1		81.7221	20.3
ARM	Armenia	2016	100		99.7685			98.8981		99.0431
ARM	Armenia	2017	99.9907		99.9688			99.0639		99.8404
ARM	Armenia	2017											99.6393	97.8		82.8688	25.3
ARM	Armenia	2018											99.6885	98.1		83.6256	28.6
ARM	Armenia	2018	99.9994		100			99.3376		100
AUS	Australia	2004	99.8		98.3968			99.2		87.752
AUS	Australia	2007	99.9		98.6486			99.5		87.7889
AUS	Australia	2010	100.05		98.7006			99.7		88.5657
AUS	Australia	2011					99.9489
AUS	Australia	2012					99.9904
AUS	Australia	2013	99.85		98.8983			99.95		87.8939
AUS	Australia	2013					99.9256
AUS	Australia	2014					99.9719
AUS	Australia	2015					99.7015
AUS	Australia	2016					99.8996
AUS	Australia	2017					97.2019
AUS	Australia	2018					99.9883
AUS	Australia	2019					99.9983
AUT	Austria	2000											100			100
AUT	Austria	2001											100			100
AUT	Austria	2002											100			100
AUT	Austria	2003											100			100
AUT	Austria	2004											100			100
AUT	Austria	2012	100		100	98.55		100		100	99.4		100	98	0	100	83.4899	0
AUT	Austria	2013											100	98.5		100	83.6804
AUT	Austria	2014											99.8594	98.4594		100.001	85.135
AUT	Austria	2015											100	98.5		100	85.0071
AZE	Azerbaijan	2000	96.7	94.3	83.3			64.4	82.5	55.9			82.6123			51.8751
AZE	Azerbaijan	2006	97.3	98.4	90.7			79.4	90.6	56.7			93.1452	74.0431	11.0978	73.118	1.61151	3.35917			76.5789	0.419908	0.286353	56.8432	0	0.0797773	48.5084	0.128678	0	81.5386	0.0841893	0.0634663
AZE	Azerbaijan	2011	97.9					82.8					96.3	68.4	5.71132	84.9	4.8	2.12014
AZE	Azerbaijan	2013	99.5681	98.7948	97.6488			83.1222	94.8196	82.9942			96.5269	75.5684		90.8327	6.66673		90.8633	87.3717
AZE	Azerbaijan	2013	98.1411					75.3336
AZE	Azerbaijan	2015	99.5541					83.1013
AZE	Azerbaijan	2015												68.1			9.9
AZE	Azerbaijan	2016	99.4433					79.4967
AZE	Azerbaijan	2017	99.97					97.2038
AZE	Azerbaijan	2018	99.8236					96.1525
AZE	Azerbaijan	2018					96.25					93.4		98.2			26
BDI	Burundi	2000	93.9	93.2767	44.7983			78	72.7641	1.51937			65.65	19.4		41.95	0.7
BDI	Burundi	2005	87.6	90.8251	57.1482			64	67.6748	2.76683			71.3518	11.7	30.6569	54.5644	0.1	7.56303			3.19243	0	0	4.93956	0	0	10.0986	0	0	8.62742	0	0
BDI	Burundi	2006	85.361					63.351					67.7054	8.338		56.8528	0.163
BDI	Burundi	2010	95.1162	92.2762	52.8667			74.7707	67.6959	2.07836			84.7748	7.61844	58.2442	60.5033	0.0581253	12.7342	23.5233	4.02402	5.71621	0.104733	0	6.00982	0	0	4.17672	0.140097	0.645958	15.5425	0.318281	0.179632
BDI	Burundi	2012	97.4948	94.1655	54.4289			77.1303	75.0385	0.805555			81.7446	11.1578	50.8457	47.2777	0.0423906	13.5409
BDI	Burundi	2017	98.4038	91.017	57.576	51.3703		80.9766	73.727	5.09866			81.0384	3.21205	42.9267	48.939	0.04561	11.0631	20.3087	4.08239	4.23	0.0266565	0	9.98426	0	0	3.65756	0.0203597	0	12.8747	0.291513	0
BEL	Belgium	2000	100					100
BEL	Belgium	2000	100		100			100		100			100			100
BEL	Belgium	2001	100					100
BEL	Belgium	2002	100					100
BEL	Belgium	2003	100					100
BEL	Belgium	2004	100					100
BEL	Belgium	2005	100					100
BEL	Belgium	2006	100					100
BEL	Belgium	2006	100		100			100		100			100			100
BEL	Belgium	2007	100					100
BEL	Belgium	2011	100	100	100			100	100	100
BEL	Belgium	2012	100					100					100		0.513875	99.9		0.505561
BEL	Belgium	2014											99.9591			100.034
BEL	Belgium	2015											100.045			100.014
BEL	Belgium	2019	100					100					100			100
BEN	Benin	2001	78.1	98.3783	84.6608			60.502	90.1765	38.7435			51.8687	0.225	61.2934	9.475	0.0727273	74.3247	4.91927	0.247549
BEN	Benin	2002	76.1					54.3					48.4844	0.2		8.10633	0.2
BEN	Benin	2003	84.6	89.5275				66.7	76.1026				51.3	0.164286		12.6	0.0545455
BEN	Benin	2003	80.2					68.1					48.7			9.9
BEN	Benin	2006	82.4851	97.1534	77.1654			63.4188	88.5107	32.4275			48.7825	0.101942	57.3535	11.7185	0.0888216	66.2365	3.96388	0.490067	0	0.710628	0	0	7.27001	0	0	1.16276	0	0	1.20796	0
BEN	Benin	2009	82.1					63.2					61.4387	5.3		13.1293	0.4
BEN	Benin	2011	80.1179	96.2737	48.5072			69.056	86.826	12.9897			59.8895	1.16846	58.2693	12.2078	0.22981	56.2218	16.7311	4.41436
BEN	Benin	2012	84.101	94.5905	54.5191			71.9643	85.3987	21.977			57.3217	2.12714	54.4997	12.2767	0.36636	56.7278	13.6925	5.33202	0.933177	11.9706	0.681818	0.348143	9.99727	0.374365	0.169826	1.14336	0.0332243	0.411886	2.77752	0.0523982
BEN	Benin	2013	81.4					70.7					55.0257			16.8155
BEN	Benin	2014	76.6	91.2189	70.7733			68.8	75.1836	27.0191			53	0.8		15.6	0.2		11.1741	4.27275
BEN	Benin	2018	75.5118	93.1939	59.3209	76.8476		63.4855	85.1257	20.0578	77.3388		48.9019	0.17782	54.1493	17.7013	0.02614	64.3249	12.9885	7.18565	0.476951	5.5239	0.0239863	0.463317	6.48292	0.0939829	0.0432299	0.99719	0.0354335	0.350837	1.18933	0.0150783
BFA	Burkina Faso	2003	88.5					64.4					83.1097	2.3752		11.1769	0.0758621
BFA	Burkina Faso	2003	87.1476					63.8604					82.5222	2.37754		11.4086	0.105181
BFA	Burkina Faso	2003	91.19	82.6504				65.22	76.5649							8.24	0.22
BFA	Burkina Faso	2003	93.9	92.5201	38.0401			52.1444	82.9219	0.264578			77.5	4.22786	41.6161	6.9	0.227586	53.2842	23.2042	2.45227
BFA	Burkina Faso	2005	89.8					71.2					91.5046			20.3113
BFA	Burkina Faso	2006	97.8	82.5258	31.6806			71.8	66.0452	1.26901			84.4416	1.1876		10.6531	0
BFA	Burkina Faso	2006	89.2					59.4					76.6945			9.61416
BFA	Burkina Faso	2007	91.8					69.6					89.4147			16.9547
BFA	Burkina Faso	2009	91.6092					63.515					82.3072			16.2798
BFA	Burkina Faso	2010	92					67.5					85.8	6.3	55.5687	16.15	0	73.2283			0.821815	0.44692	0	1.01613	1.13703	0	0.219843	0.231072	0	1.09819	0.442318	0.0219553
BFA	Burkina Faso	2010	94.5	93.8332	37.1429			71.3	82.1692	2.27495			81.6	1.9	39.7059	14.6	0	52.7397	23.0267	5.79195
BFA	Burkina Faso	2014	93.9414	84.6352	50.2242			70.9071	66.218	2.37333			92.7081	1.63777	45.5838	30.519	0	60.5211
BFA	Burkina Faso	2014	94.5564	89.321				75.3319	68.6484				81.1785			24.2309	0
BFA	Burkina Faso	2014	94.4468	82.7815	49.4061	63.5299		62.4425	59.3073	2.12806	83.915		89.8278			36.9615
BFA	Burkina Faso	2015	95.1593	76.6849	44.2069	57.7225		56.1164	46.6964	0.4522	77.0145
BFA	Burkina Faso	2016	94.7541	80.3629	46.5203	58.0513		65.2477	46.8975	3.96861	72.6058		85.1905	2.30568	59.6994	25.0836	0	61.893
BFA	Burkina Faso	2017	92.7716	89.3871	73.0626	59.2582		69.0812	47.1435	11.0103	67.9617		89.6763	3.13577	55.7631	27.2933	0	59.5621	22.6572	7.19315
BFA	Burkina Faso	2018	92.124	87.2305	57.1849	69.949		73.8933	42.6926	0.29925	78.6589		91.9676	0.86334	59.8487	34.1497	0	71.3969	13.1316	2.54093
BFA	Burkina Faso	2018	92.4098	86.3767	58.4448			76.119	56.4743	3.18314			91.3427	0.76247	42.9963	43.2542	0.00477	56.4342
BGD	Bangladesh	2000	99.4289					96.5768					58.1959			22.6787
BGD	Bangladesh	2000	99.4224					95.9101					62.7694			38.4345
BGD	Bangladesh	2001											58.7193			37.7333
BGD	Bangladesh	2001	95.6553					89.6388					68.9981			31.1059
BGD	Bangladesh	2003	99.834					96.79
BGD	Bangladesh	2003	96.7					93.9
BGD	Bangladesh	2004	99.1741					96.8383					53.3286			32.0829
BGD	Bangladesh	2005	99.6094					96.5823					70.6973			42.8195
BGD	Bangladesh	2005	99					97.2
BGD	Bangladesh	2006	99	99.58	77.5647			97	98.8984	66.3851			76.4051	9.4	29.6928	37.2972	0.2	29.7468
BGD	Bangladesh	2007	99.5891					96.2726					72.7046	8.53755	33.2	41.6268	0.241752	33.1			26.1772	1.4542	2.97608	8.84061	4.64128	0	1.4216	0.084669	0	21.5643	0.501309	0.0843313
BGD	Bangladesh	2009	99.3					96.4					71.2	13.3		46.3	0.2
BGD	Bangladesh	2009	99.5					97.6					72.659	18		38.3434	0
BGD	Bangladesh	2010	98.4					96.7					60.0754
BGD	Bangladesh	2010	94.8625					97.1436					64.8977			41.4972
BGD	Bangladesh	2011	97.9237					97.1126					72.5381			56.4825
BGD	Bangladesh	2011	99.512	99.3232	82.6874			98.224	98.8168	68.8692			73.7431	11.0452	42.1759	48.3948	0.183805	34.5451	44.5228	15.1143
BGD	Bangladesh	2013	99.158	99.3371	83.8191		45.1278	97.63	98.2487	73.7179		62.5007	86.357	15.223	32.233	74.357	0.066	25.814	60.5874	41.6718
BGD	Bangladesh	2014																	47.4548	19.3909	12.0683	3.97796	0	14.7703	7.64269	0	2.47909	0.0471203	0	26.7019	0.34241	0
BGD	Bangladesh	2014	99.3953					97.9556					81.2			58.1
BGD	Bangladesh	2014	99.637	98.3502	78.8391			97.103	98.5828	75.7434			84.335	10.754	36.72	63.92	0.249	27.693
BGD	Bangladesh	2016	99.6546					98.0511					86.1			65.9
BGD	Bangladesh	2016	97.5182					97.2601					69.3884			52.7901
BGD	Bangladesh	2016											77.807			47.3709
BGD	Bangladesh	2018	98.1288	99.594	79.6044			99.0384	99.5498	77.4276			76.81	28.914	48.6498	80.724	0.80128	30.4938	61.3505	61.4103	54.2773	3.51558	0.727923	30.7421	0	0	3.04094	0.0946739	0	24.6762	0.210557	0
BGD	Bangladesh	2018	99.3122		85.9027			97.9256		79.7942			74.4301	10.6112	34.7839	62.1497	0	25.3596	57.5929	31.614
BGD	Bangladesh	2019	99.3					97.8419					92.5			76.6					14.5925	8.00597	0	25.6589	4.85351	0	3.41859	0.13695	0.00338904	30.3653	0.620631	0.0152894
BGD	Bangladesh	2019	99.6065	97.5835	86.0779	97.0728	52.1246	98.1533	99.1254	82.0989	97.0429	62.795	90.5883	29.5038	28.566	82.889	1.06183	22.4663	67.4779	49.9045
BGR	Bulgaria	2000	100					100					100			100
BGR	Bulgaria	2001	99.5244		99.8964			97.8118		99.3181			100	86.6092		100	16.4233
BGR	Bulgaria	2001	100					100
BGR	Bulgaria	2002	100					100
BGR	Bulgaria	2003	100					100
BGR	Bulgaria	2003			100					100				89.4055			30.3198
BGR	Bulgaria	2004	100					100
BGR	Bulgaria	2005	100					100
BGR	Bulgaria	2006	100					100
BGR	Bulgaria	2007	100					100
BGR	Bulgaria	2007	98.8399		100			96.8093		100			100	92.6748		100	32.8526
BGR	Bulgaria	2009	99.3		100			98.9		100			100			100
BGR	Bulgaria	2010	99.4		100			97		100			100			100
BGR	Bulgaria	2011	99.5		99.397			98.4		95.8841			100	91.2		100	24.2
BGR	Bulgaria	2012	99.5					98					100			100
BGR	Bulgaria	2012	99.65					99.35					100	93.8	13.2196	100	47.9	16.2839
BGR	Bulgaria	2013											100	92.7		99.98	51.1
BGR	Bulgaria	2013	99.7					98.1					100			100
BGR	Bulgaria	2014											100	92.6		100	53.4
BGR	Bulgaria	2014	99.8					99.1					100			100
BGR	Bulgaria	2015											100	96		100	57.6
BGR	Bulgaria	2015	99.6					98.4					100			100
BGR	Bulgaria	2016	99.6					98.4					100			100
BGR	Bulgaria	2017	99.9					97.5					100			100
BGR	Bulgaria	2018	99.7					96.8					100			100
BIH	Bosnia and Herzegovina	2000	99.7	99.8	97.6			97.1	98.3	83.2			98.8	78.8429		88.9298	27.9699
BIH	Bosnia and Herzegovina	2001	98.8769		99.3	90.2		98.0172		98.4	87.7		98.4246	73.9		95.5134	26.9
BIH	Bosnia and Herzegovina	2003	100					98.58					99.82	85.95		98.16	49.05
BIH	Bosnia and Herzegovina	2006	99.5	96.1	91.9			98.5	98.7	86.6			99.3	77.2	0.503525	90.4	22.4	0.774336			6.5822	0.729572	0	19.2392	2.3983	0	1.91704	4.11933	0.492411	3.40938	0.14786	0.202582
BIH	Bosnia and Herzegovina	2007	99.8874					99.3615					99.2471			93.029
BIH	Bosnia and Herzegovina	2011	99.9062					99.8541
BIH	Bosnia and Herzegovina	2012	99.6	96.2	92.3			99.7	97.2	92.4			99.2	83.3	0.60423	92.7	29.9	0.647948	98.5989	96.0497	1.86205	12.513	0	0	0	0	2.68321	3.55345	0.0755972	3.13431	0.25336	0
BLR	Belarus	2005	99.7969	99.1	92.8			99.2747	99.9	61.8			99.5416	85.6115	8.33337	98.9418	38.181	2.42667			22.8696	0	0	38.9766	0	0	36.4674	0	0	72.7763	0.104657	0
BLR	Belarus	2007	99.7511					98.9488					99.8121			99.151
BLR	Belarus	2008	99.7194					99.0086					99.7898			99.192
BLR	Belarus	2009	99.7614					98.9784					99.7281			98.469
BLR	Belarus	2009												90.02
BLR	Belarus	2010	99.8806					98.9994					99.763			97.4624
BLR	Belarus	2011	99.8548					99.0206					99.7495			97.4928
BLR	Belarus	2012	99.8	96.7	94.3			99	99.2	87.3			99.3791	86.1176	3.11871	95.9029	32.6751	1.87696			36.7508	0	0	25.7148	0	0	47.5755	0.127605	0	70.6348	0.0164297	0
BLR	Belarus	2012	99.871					98.9941					99.7227			97.4685
BLR	Belarus	2013	99.9129					99.1079					99.7943			97.8092
BLR	Belarus	2014	99.9258					99.2059					99.8211			98.5106
BLR	Belarus	2015	99.9323					99.2324					99.8524			98.5241
BLR	Belarus	2016	99.9484					99.3991					99.8826			98.6925
BLR	Belarus	2017	99.9484					99.5076					99.9056			98.8988
BLR	Belarus	2018	99.9484					99.5976					99.9231			99.1012
BLR	Belarus	2019											99.5	85.7		96.6	27.2
BLR	Belarus	2019	99.971					99.6321					99.951			99.0914
BLR	Belarus	2020	99.9774					99.6718					99.965			99.1901
BLZ	Belize	2000	92.4667					86.42					92.8224	30.6		89.1226	0.5
BLZ	Belize	2001	90.8889					85.4217					94.3311	29.1834		88.1625	1.05422
BLZ	Belize	2002	89.9667					84.64					93.0926	29.8215		86.1052	0.977005
BLZ	Belize	2006	99.3					94.6					96	24.2	6.9	91.5	0.2	7.2			0	0.55775	0	0	0.279615	0	8.35042	3.63815	0	16.2523	4.07463	0.345465
BLZ	Belize	2009	97.4871					92.7122					96.4265	23.4679		93.9821	1.66303
BLZ	Belize	2010	97.4542					89.8339					97.0386	25.7648	10.3	94.4067	0	17.1
BLZ	Belize	2011	100	99.1737	97.1329			97.1	98.4051	95.4194			98.4	22.7	6.10998	96	0.4	9.47917	81.7041	86.477
BLZ	Belize	2016	97.5911	98.9632	97.9067			96.5265	98.5678	96.2159			96.9256	19.2691	5.29408	90.7808	0.76813	10.546	89.1574	88.0553	19.0587	11.9437	0	4.08496	4.10958	0	9.00126	10.5469	0.0610915	6.89372	2.51194	0
BOL	Bolivia (Plurinational State of)	2000	95.8	100	97.3				98.6	78.6			84.25	53.1114		27.4	3.01198
BOL	Bolivia (Plurinational State of)	2000	97.235			87.1602		55.79					74.005	53.25		22.37	2.06
BOL	Bolivia (Plurinational State of)	2001	94.84			88.3403		62.305					73.39	48.44		23.165	2.6
BOL	Bolivia (Plurinational State of)	2001	94.6					53.4					72.55	48.2		20.6	1.9
BOL	Bolivia (Plurinational State of)	2002	94.6			91.2553		53.4					72.55	48.2		20.6	1.9
BOL	Bolivia (Plurinational State of)	2003	93.8	99.6805	94.1271			62.1	98.6724	71.5188			70.65	49		23.1	2.6
BOL	Bolivia (Plurinational State of)	2004	95.195					57.65					74.51	50.31		22.005	2.04
BOL	Bolivia (Plurinational State of)	2005	97.29					56.575					73.59	55.25		23.285	2.07
BOL	Bolivia (Plurinational State of)	2006	97.275					58.085					71.27	49.19		23.17	2.59
BOL	Bolivia (Plurinational State of)	2007	98.455					57.825					77.75	55.8		29.12	4.1
BOL	Bolivia (Plurinational State of)	2008	97	99.9535				73	99.9403				80.85	61	34.5337	27.6	3.2	20.7652
BOL	Bolivia (Plurinational State of)	2008	98.2081			86.5161		72.9362					87.0958	66.3378		28.464	3.54549
BOL	Bolivia (Plurinational State of)	2009	98.0826					65.7003					84.5519	61.9903	34.5337	29.9945	3.01533	20.7652
BOL	Bolivia (Plurinational State of)	2011	97.7652					70.0182					87.212	66.8796	25.7454	31.7618	4.53076	15.0202
BOL	Bolivia (Plurinational State of)	2012	98.854					80.0989					86.8	59.79		36.9	3.79
BOL	Bolivia (Plurinational State of)	2012	97.8					77.3					91.751	71.795	28.6897	32.6015	7.1318	20.043
BOL	Bolivia (Plurinational State of)	2013	99					75.3					93.5369	75.0712	24.998	31.5516	3.4485	14.3767
BOL	Bolivia (Plurinational State of)	2014	99.2					76.9					87.2896	67.8224	27.1123	24.8922	2.0482	20.2955
BOL	Bolivia (Plurinational State of)	2015	93.562			80.8594		69.2001					90.286	59.3906	26.5033	37.4872	4.63556	16.9755
BOL	Bolivia (Plurinational State of)	2016	99.0124	99.9091	97.0485	77.5559		82.3979	99.261	78.2502			95.1537	61.7903	27.1152	58.8019	5.56769	13.1001	26.841	10.1126
BOL	Bolivia (Plurinational State of)	2016	99.3762			80.8981		63.7796					93.2867	60.0405		46.0864	4.92549		26.7839	24.8058
BOL	Bolivia (Plurinational State of)	2017	98.6193			80.2905		71.9804					93.3125	60.5457		44.6393	6.63823		30.7461	22.8604
BOL	Bolivia (Plurinational State of)	2018	98.3689			83.4802		72.7592					94.8055	64.4228	26.8568	47.3327	5.08629	9.87956	30.7689	22.5182
BOL	Bolivia (Plurinational State of)	2019	98.4072			85.9039		79.1511					96.3404	64.9418	24.8153	54.5449	7.86761	8.1712	30.2847	29.1736
BRA	Brazil	2000	97.828					72.4455					80.75	53.8		32.1	3.1
BRA	Brazil	2001	99.0723					77.9391					84.0271	46.7775	1.6376	38.4401	3.80963	2.15716
BRA	Brazil	2001	97.911		94.6021			77.2052		63.4589			82.6191	61.0365		34.5108	3.98767
BRA	Brazil	2002	98.546		93.8614			76.7542		62.2361			82.7939	55.2935		38.2621	5.15638
BRA	Brazil	2002	98.2481		95.3719			78.5529		66.5689			83.5161	62.1089		38.7944	4.8936
BRA	Brazil	2002	99.0555					78.7222					84.3895	48.0917		40.7354	4.41359
BRA	Brazil	2003	99.0338					78.6392					85.5123	48.7085	1.50325	44.8533	4.46576	1.3442
BRA	Brazil	2003	99.33	99.7968				86.66	96.8849
BRA	Brazil	2003	98.2936		95.6074			80.4929		68.2314			84.5285	53.4		38.1606	3.7
BRA	Brazil	2004	98.4783		95.9663			79.9685		68.0936			84.3591	63.1842		38.5222	4.83508
BRA	Brazil	2004	99.1216					78.9445					85.7262	49.2758	1.16508	45.7176	3.90169	1.11916
BRA	Brazil	2005	98.9809					79.5028					86.2253	49.4046	1.18514	45.577	4.33625	0.686427
BRA	Brazil	2005	98.7056		96.4626			80.8484		69.2715			86.1932	63.5607		43.8088	4.91486
BRA	Brazil	2006	97.3678					84.1853					84.8	57.1		49.6	12.6
BRA	Brazil	2006	98.863		97.0772			82.0088		71.141			86.6074	64.0703		46.0502	5.37202
BRA	Brazil	2007	99.1008					79.6231					88.4911	53.6583	0.869861	49.4931	5.30838	1.00638
BRA	Brazil	2007	98.8546		97.5009			83.0929		74.4841			89.6338	65.9028		49.3937	6.50059
BRA	Brazil	2008	99.0395		97.8332			84.6229		75.8104			89.1491	66.3187	0.113844	50.406	7.10973	0.328853
BRA	Brazil	2009	99.0793		98.0288			85.3565		78.0103			87.7542	66.1444	0.702387	51.2731	6.81774	0.70288
BRA	Brazil	2010	98.5094		98.969			79.5608		87.536			85.1015	64.0602	1.33046	43.9386	3.1136	6.59001
BRA	Brazil	2011	99.2576		98.5747			87.4985		81.7552			90.7	71.5195		52.8147	6.96031
BRA	Brazil	2012	98.9783		98.9678			85.8974		83.582			90.2429	70.4301		55.1595	7.25361
BRA	Brazil	2013	99.2824		99.6795			88.0911		94.6242			89.6243	70.6919	0.502763	54.162	7.60619	0.984454
BRA	Brazil	2014	99.3707		99.7306			89.1886		94.9227			89.9734	70.9092	0.482854	55.3537	7.63189	1.10102
BRA	Brazil	2014					86.9347					69.4727
BRA	Brazil	2015					84.6498					71.74
BRA	Brazil	2015	99.3486		99.6932			89.8688		94.8613			91.8736	72.8588	0.407918	59.5996	9.58849	0.747725
BRA	Brazil	2016	99.913		99.6826	92.5323		95.75		90.6041	83.9003		92.5876	73.1299		59.6455	8.10429
BRA	Brazil	2016					87.1914					71.1458
BRA	Brazil	2017					84.2896					59.7945
BRA	Brazil	2017	99.8236		99.6424	92.8916		95.4831		91.0278	82.2309		92.8046	73.5043	0.142466	57.7064	6.93453	0.933177
BRA	Brazil	2018	99.8333		99.7242	93.5786		96.6815		91.4449	94.2477		92.4462	72.5311	0.24183	61.5663	5.16481	1.19517
BRA	Brazil	2018					86.139					71.1321
BRA	Brazil	2018	99.8663		99.6757	93.7789		96.3719		91.6658	84.7625		92.5865	73.892	0.119609	57.9065	7.03662	1.01119
BRA	Brazil	2019					84.9932					74.4619
BRA	Brazil	2019	99.8796		99.702	88.3389		96.1953		91.9273	74.6281		92.2666	74.9588		58.9151	9.35676
BRA	Brazil	2020					91.5878					77.8363
BRN	Brunei Darussalam	2011	99.65		99.9498			99.05		99.9495
BTN	Bhutan	2000	97.5					73
BTN	Bhutan	2003	99.2471	97.7	68.5			85.7509	99.6	86.1			87.7766			44.0101
BTN	Bhutan	2005	98.7832					85.4472					86.2494			62.232
BTN	Bhutan	2007	99.7					90.6439
BTN	Bhutan	2010	99.6	96.5	94.8			94.7	95	84.6			94.2	11.2	17.3233	56.1	1.1	8.95049	86.7613	75.1426	56.0611	0	0.0711234	100	4.04765	0	78.0714	0.123184	0.114457	97.3307	0.418401	0.0433507
BTN	Bhutan	2012										27.6
BTN	Bhutan	2012	99.8					97.3					92.5	13.4		57.9	1.2
BTN	Bhutan	2012	99.5	99.6878	89.8662			97.6	99.1456	79.5728					16.7119			5.25848
BTN	Bhutan	2015	97		85.8			99.5		85.9			79.9			61.2
BTN	Bhutan	2015					44.6994
BTN	Bhutan	2016					45.316
BTN	Bhutan	2017	99.6					99.7					97.6			88.1
BTN	Bhutan	2017					50.932
BTN	Bhutan	2017	99.6			93.218		98.9			85.5304		78.5761			66.7111
BTN	Bhutan	2018					56.03
BTN	Bhutan	2019	99.422			78.1537		99.266			92.097		98.0521	32.5229	15.8295	92.4944	4.60782	8.41833	89.0921	91.5734
BWA	Botswana	2000	99.7					90.5					75.9663		5.56921	42.4409		15.2338
BWA	Botswana	2001	98.7					93.5					75.125			45.6503
BWA	Botswana	2001	98.15					90.2773					78		13.9	39.7		32.9
BWA	Botswana	2003	99.8					89.9425
BWA	Botswana	2004	100					91.1028					84.4134			48.1363
BWA	Botswana	2006	99.85					93.2203					83.3		5.88235	51		16.9608
BWA	Botswana	2007	99.9202	95.1984	86.0791			93.8085	62.4	36.4			80.2198		5.15232	44		17.2727
BWA	Botswana	2007	98.8					92.6					71.8	1.9		49	0.2
BWA	Botswana	2008	99.3336					92.7052					87.7791			56.962
BWA	Botswana	2010	99					91.1895
BWA	Botswana	2011	99.6157					92.4225					89.5213			53.9124
BWA	Botswana	2012					84.7143
BWA	Botswana	2013	99.7238					94.8904					89.3511		5.27444	52.6544		19.5766
BWA	Botswana	2016	98.1077					93.1
BWA	Botswana	2017	96.263	98.8287	95.1687				80.3264	50.4879			92.6681			62.8151
CAF	Central African Republic	2000	88.3	91.8469	20.7444	75.924		55.8	84.6006	7.58996	41.52		44.5	0.4375		12.8	0
CAF	Central African Republic	2003	84.6					49
CAF	Central African Republic	2006	88.5	88.7196	12.7535			46.9	73.9558	2.91043			53.2435	0.7	36.1153	9.94341	0	33.4107			0.30101	0.813913	0	0.705238	7.09939	0	4.95564	0.838887	0	4.51571	4.4287	0
CAF	Central African Republic	2008	89.4389					59.2233					74.5171	0		14.2963	0
CAF	Central African Republic	2010	85.5	74.676	20.3763			54.7	65.1844	7.00873			73.4357	0.14845	41.5278	13.2238	0.01629	28.0303	22.3266	13.0471	0.544324	1.25342	0	0.986309	8.33656	0	0.385744	4.05358	0	1.64281	7.34717	0
CAF	Central African Republic	2019	83.2246	60.4242	13.4829	52.2091	47.2038	45.1559	63.2738	5.05079	69.5451	45.7408	39.3723	0.41915	51.663	12.07	0.0207	52.7031	33.0488	12.2951	0.67742	1.92577	0	2.44536	11.1359	0.041873	0.367789	2.21482	0	1.68047	12.0577	0.063177
CAN	Canada	2006	99.0118		99.0118			97.5557		97.5557			99.7353	88.822		98.9191	60.2779
CAN	Canada	2007	99.5001		99.5001			98.4071		98.4071			99.8876	90.9224		99.3338	66.0098
CAN	Canada	2009	99.7492		99.7021			99.1691		99.0487			99.6895	88.2807		99.7045	67.5216
CAN	Canada	2011	99.6982		99.6764			99.1039		98.9209			99.5871	87.5012		98.9955	61.9925
CAN	Canada	2013	99.3795		99.3795			98.4143		98.4143			99.4556	86.0301		98.998	64.1036
CAN	Canada	2015	99.3795		99.3795			98.4143		98.4143			99.5218	87.6925		98.7945	58.5153
CAN	Canada	2017	99		100			99		100			99	87		99	64
CHE	Switzerland	2011			100					100
CHE	Switzerland	2012	100					100					100	99.9	0.1001	99.9	93.2108	0.1002
CHE	Switzerland	2013											100	100		100	93.379
CHE	Switzerland	2014											100	99.8		100	93.2923
CHE	Switzerland	2018	100					100					100	100		100	97
CHL	Chile	2000	99.7		99.3982			74.7		87.1486			96	91.7		67.55	11.4
CHL	Chile	2001					99.7
CHL	Chile	2002					99.9
CHL	Chile	2002	97.7997		97.7437			71.9385		68.2854			96.421			72.2143
CHL	Chile	2003	99.3636		99.3454			72.2764		68.6645			96.3507	91.7353		72.9347	5.62961
CHL	Chile	2003				99.4071	99.9
CHL	Chile	2004				99.49	99.378
CHL	Chile	2005				99.5353	99.1687
CHL	Chile	2006				99.553	98.6
CHL	Chile	2006	99.8		99.4			94.7		82.4			97.95	93.9		80.7	20.1
CHL	Chile	2007				99.5967	97.2
CHL	Chile	2008				99.4808	99.2628
CHL	Chile	2009	99.9735		99.5801			96.2984		87.6445			98.55	94.7		86.25	27.8
CHL	Chile	2009				99.4702	99.1681
CHL	Chile	2010				99.3153	99.9631
CHL	Chile	2011				99.3182	98.0579
CHL	Chile	2011	99.8363		99.8363			92.3717		92.3717			99.4902	97.9057		88.5201	18.8616
CHL	Chile	2012				99.4959	98.4682
CHL	Chile	2013	99.8748		99.7141			95.7169		91.3732			99.5049	95.6205		98.0686	13.7014
CHL	Chile	2013				99.3409	98.8553
CHL	Chile	2014				99.4941	97.8577
CHL	Chile	2015				99.503	99.93
CHL	Chile	2016				99.463	99.93
CHL	Chile	2016	99.9638		99.8176			97.9135		95.52			99.6484	97.2812		98.7254	16.6698
CHL	Chile	2017	99.5124					96.2992
CHL	Chile	2017	99.9374		99.8629			96.2071		92.4622			99.6661	97.0888		97.814	17.0058
CHN	China	2000											74.5		6.5			3.5
CHN	China	2003		100	98.8				99.9	72.5
CHN	China	2003	98.4					71.4					91.1247	79		45.2238	5.3
CHN	China	2006						73.8								66.5817	12.8
CHN	China	2008		98.4	98				97.9	90.5
CHN	China	2008	99.7951					75.6					96.4			55.05
CHN	China	2008	98.3					86.2					95.3	85.9		68.05	11.1
CHN	China	2010											84.4		6.5	59.9		6.2
CHN	China	2012					93.58
CHN	China	2013					92.68
CHN	China	2013	96.7					92					95.1	79.3		81.55	28.9
CHN	China	2013	98.4	99.9		97.5		75.8	97.9		91.32		94.0386			82.8321
CHN	China	2014					93.26
CHN	China	2015					94.8
CHN	China	2016						90.3								84.1196	36.2
CHN	China	2016					97.14
CHN	China	2016	98.5	100		98.1		81.3	98.9		93.4		94.3437			84.799
CHN	China	2017					97.91
CHN	China	2018	97					90.1					92.0152	83.6		84.2147	42.3
CHN	China	2018					98.09
CHN	China	2019					98.15
CHN	China	2019											96.2164	83.7	1.9	78.5164	28.7	1.8
CIV	Côte d’Ivoire	2000	95.9	94.2726	73.3908			75.5	66.3528	14.0746			66.8	16.7937		20.35	0.571181
CIV	Côte d’Ivoire	2002	96.0356					74.192					70.818			17.7508
CIV	Côte d’Ivoire	2003	95.29	98.4826					94.2424
CIV	Côte d’Ivoire	2005	85.4					56.4					76.1869	11.3398		28.336	0
CIV	Côte d’Ivoire	2006	92.4	98.8477	86.6552			65.2	84.2534	37.2253			69.9758	12	39.2405	20.7413	0	51.3889			1.06877	2.53229	0.0593138	0.844423	19.0834	0	0.96962	3.72357	0.0880994	1.28868	5.08114	0.0929748
CIV	Côte d’Ivoire	2008	91.1137					71.8131					68.7686			22.2756
CIV	Côte d’Ivoire	2012	92.4	95.643	78.3727			67.1	87.5738	23.5517			76.2	15	49.4758	22.4	0.4	63.548	24.2775	6.12853
CIV	Côte d’Ivoire	2015	87.3616					64.0497					73.5179	18.6659		37.0909	2.35
CIV	Côte d’Ivoire	2016	94.7114	98.2468	88.1663		70.5761	68.5782	84.0772	37.6263		38.6176	77.0501	11.0311	37.0154	30.7442	0.75753	48.1277	32.4337	14.327	1.46781	5.85209	0.0576875	1.76392	17.6765	0	0.340871	5.58549	0.0975318	1.32017	6.04613	0.106221
CIV	Côte d’Ivoire	2017	91.0834	95.7184	72.4641	60.9965		74.4172	80.2566	11.5761	87.0086		74.7619	7.27354	37.0332	33.4981	0.35726	36.0339
CIV	Côte d’Ivoire	2018	90.5887	90.6253		60.1702		72.7196	70.9254	11.7077	84.2389		78.3959	12.7951		32.5933	1.59754	43.4983	27.3327	7.04108
CMR	Cameroon	2000	86.4	92.4721	7.27542			39.7	85.7891	6.86393			84.6194	1.64411		36.9259	0.00308255
CMR	Cameroon	2001	95.6					50.5					83.99			34.4918
CMR	Cameroon	2004	86.3	93.7854	34.6769			45.2	87.2126	12.268			82.2565	1.26677	34.0175	33.1154	0.00352291	27.2366
CMR	Cameroon	2005	87.0981					42.7045					83.0832	2.00767		33.5124	0.0162229
CMR	Cameroon	2006	91.472	90.3424	36.7107			49.4787	77.4794	9.69348			84.307	1.84413	32.9011	32.5343	0.00247	28.7188			1.93382	2.47698	0	3.52052	7.88848	0	2.17071	2.90932	0	7.40775	2.65706	0
CMR	Cameroon	2007	96.31					48.8536					83.6137	1.52248		31.7385	0.00347014
CMR	Cameroon	2011	90.3755	89.6214	32.0112			49.7423	82.3931	9.13265			83.4486	1.50606	33.3	33.6218	0.0820255	22.25
CMR	Cameroon	2014	94.3	80.4957	51.4009			54.4	69.5009	11.0906			83.6	0.3	32.9356	23.4	0	34.0426
CMR	Cameroon	2019	94.7762	91.5101	51.3829	51.7756		54.6851	84.5987	14.1272			83.359	2.88618	24.7442	31.9178	0.07656	12.6132	47.0275	22.0301	1.85852	8.47593	0	2.40118	20.6514	0.096227	1.52301	6.45379	0.0254079	9.04621	6.67229	0.0648612
COD	Democratic Republic of the Congo	2001	83.8	81.5174	46.7626			28.5	63.5079	2.70817			60.7	4.1		39.4	0.1
COD	Democratic Republic of the Congo	2005	80.9007					24.8549
COD	Democratic Republic of the Congo	2007	80.7	83.5028	30.5255			23.9	64.9649	2.34498			53.8		58.3357	30		49.392
COD	Democratic Republic of the Congo	2010	82.4	87.2007	34.7507			30.8	68.9708	1.1712			50.0901	0.87	61.1732	29.1782	0.31	32.4324
COD	Democratic Republic of the Congo	2012	85.0924					31.2139					60.6135			33.5896
COD	Democratic Republic of the Congo	2014	84.7029	78.9258	24.9139			32.5752	69.0706	2.12657			56.3739	0.830663	56.7947	33.1875	0	44.3414			0.39602	0.529428	0.0417206	1.18951	5.62516	0	0.694227	0.861706	0	4.37053	5.63688	0.0267281
COD	Democratic Republic of the Congo	2018	91.1658	84.9209	63.1981	66.8018	66.9217	33.9318	58.076	3.81246	85.8931	72.9092	53.555	2.00837	63.055	16.2861	0.12176	47.3	27.3193	12.3336	0.232995	0.438875	0.00102024	0.499572	2.66219	0	0.787685	0.834225	0	5.24441	4.06006	0
COG	Congo	2003	96.77	90.0712					64.2795				56.3546	6.82		14.9344	0.08
COG	Congo	2005	96.2		48.9385			32.1		25.8194			56.9093			13.5434
COG	Congo	2005	94.4	89.9569	50.8667			34.5	77.3768	26.3337			55.4561	9.1	63.4452	13.4274	0.3	48.5048
COG	Congo	2009	95.6					33.8					62.2134		70.1107	16.6924		76.4706
COG	Congo	2012	95.8	82.3212	47.439			41.8	73.469	37.6701			59.3	2.5	69.6459	13.2	0.3	58.3333
COG	Congo	2015	98.3993	94.3589	76.8481		60.1461	57.1888	80.7863	28.03		36.8006	76.1572		58.6588	15.4228		51.9594	56.1144	31.8136	0.808814	1.14255	0.0130707	1.86458	16.3979	0	1.09845	3.59256	0.00392535	4.04076	4.13905	0.0518455
COL	Colombia	2000	99.15	99.9891	99.7296			68.025	99.0212	92.6086			96.1	90.7	17.3041	53.4	14.3	9.40061
COL	Colombia	2003	99.2432					74.0453					97.6	89.7		69.35	15.6
COL	Colombia	2005	93.4496					64.1178					93.4303	86.0446		62.8789	14.8323
COL	Colombia	2005	98.6	99.969	99.7066			83	99.4983	95.5067			98	92	13.2587	72	25.3	10.6438
COL	Colombia	2008	98.75					78.375					96.25	89	7.77873	77.7	13.6	6.29292
COL	Colombia	2008	99.5903			82.5732		85.6153					98.675	92.38	11.071	79.5345	14.768	5.1802
COL	Colombia	2009	99.563			82.2577		86.4243					98.007	90.768	10.4264	77.699	12.448	6.26351
COL	Colombia	2010	99.6765			81.2818		86.7012					98.269	90.766	10.5877	79.1835	12.017	7.17566
COL	Colombia	2010	98.995	99.9436	99.633			75.5946	99.6094	96.8796			98.1857	91.76	11.1246	81.4734	21.7575	9.55592
COL	Colombia	2010	100.577					80.475					97.6	90.6	8.78006	80.95	13.4	9.17441
COL	Colombia	2011	99.475					79.425					98	88.3	9.07535	79.75	11.4	8.6045
COL	Colombia	2011	99.7258			81.7055		87.226					98.3025	91.263	10.4476	79.779	12.061	7.28517
COL	Colombia	2012	99.7148			81.4752		87.7347					98.519	92.089	10.215	80.072	12.133	6.53042
COL	Colombia	2012											98.5	91.7		79.95	13.8
COL	Colombia	2012				83.5875							98.0539	91.573	5.97055	75.2305	12.9648	3.89869
COL	Colombia	2013	99.702			82.6562		79.0823					98.55	91.9		82.95	14.7
COL	Colombia	2013	99.7535			81.5264		87.5063					98.6685	92.115	8.95632	81.4255	12.74	8.4582
COL	Colombia	2013					91					41
COL	Colombia	2014	99.6462			80.677		78.7504					98.1	92.3	6.66766	83.15	14.1	4.84747
COL	Colombia	2014					92.12					50.9
COL	Colombia	2014	99.7403			81.6441		87.7786					98.6744	92.2026	8.3406	81.6053	12.6367	5.33867
COL	Colombia	2015	99.8424			79.2649		80.3455					98.5	92.5	6.90871	85.65	15.4	5.30542
COL	Colombia	2015	99.1932	99.9529	99.2807			78.8114	98.8452	92.1687			98.5506	92.8908	5.98433	75.4078	14.1977	6.76364
COL	Colombia	2015	99.8999			81.5023		87.8365					98.9157	92.5495	7.59309	83.0238	13.3146	5.44754
COL	Colombia	2016	99.8808			81.2073		81.8383					99.2105	93.0086	5.78733	87.5373	15.3727	5.15723
COL	Colombia	2016	99.8822			81.0846		88.8945					99.0125	93.041	6.25978	85.0585	13.764	4.47469
COL	Colombia	2017	99.843			81.1478		88.4491					98.898	92.2083	6.25978	84.308	12.2257	4.47469
COL	Colombia	2017	99.8168			82.5732		86.8882					98.9824	92.0435	4.39697	87.8017	22.6331	4.94852	72.8101	34.8418
COL	Colombia	2018											97.2523	91.0348		75.5632	16.7749
COL	Colombia	2018	99.6916			80.3851		75.7505					97.1249	90.2596	2.87508	78.5859	11.1585	4.00743	77.994	30.1909
COL	Colombia	2018	99.9092			81.9134		88.1841					99.0964	93.6712	5.17273	85.8413	12.2846	4.25599
COL	Colombia	2019	99.7918			79.1203		79.8407					98.0632	91.0127	3.48612	78.3038	12.6747	3.69869	78.2779	29.4683
COL	Colombia	2019	99.9077			80.9995		88.3202					99.1727	93.7409	4.80587	86.9152	13.25	4.19174
COM	Comoros (the)	2000	90.8					92.4					43.4565	0.304827		23.5203	0.125134
COM	Comoros (the)	2003		97.0739					96.4545				49.3	0.47	5.37604	26.99	0.26	6.33492
COM	Comoros (the)	2004	93.4					93.25					50.1			32.2
COM	Comoros (the)	2012	97.3193	91.7871	73.4015			86.9063	88.6578	71.1593			52.9515	7.3558	23.4819	31.5645	3.54165	22.8325	17.8694	14.6531	15.1457	2.17628	0	37.2102	1.80715	0	19.118	1.37218	0	25.73	1.75205	0
COM	Comoros (the)	2013	95.3					91					64.9			47.9
CPV	Cabo Verde	2000			71.9037			86.0644		59.4348			54.711			19.7934
CPV	Cabo Verde	2002		93.1	78.1444			86.25	80.8	61.7681			73.8			34.5
CPV	Cabo Verde	2005	89.7					85.15					64.6			34.1
CPV	Cabo Verde	2006	93.1326					89.3667					69.1148			35.4049
CPV	Cabo Verde	2007	98.8696		81.1423			91.8767		69.8453			76.2			44.9
CPV	Cabo Verde	2010	99.1		83.6529			88.55		74.393			74.4	27.7133		43	1.01218
CPV	Cabo Verde	2012	99.65		78.5499			90.75		78.2094			83.1	31		53.95	1.3
CPV	Cabo Verde	2013	99.8		77.9559			87.25		78.8825			80.75	31.6	11	54.5	1.7	5.3
CPV	Cabo Verde	2014	99.6		88.2028			88.95		80.4103			82.8	31.9	10.4	55.55	0	5.4
CPV	Cabo Verde	2015	99.55		89.0256			87.8		82.5171			84.6	32.2	6.6823	59.85	1.4	2.66667
CPV	Cabo Verde	2016	99.55		89.8292			87.25		83.1805			87.9	35.2	10.2389	64.95	2.7	4.21941
CPV	Cabo Verde	2017	99.7		90.2207			89.6		84.4308			87.15	36.6	6.16438	66.9	0	1.93741
CPV	Cabo Verde	2018	99.5		90.9548			89.65		88.6503			88.65	36.2	7.8	70.55	2.1	3.1
CPV	Cabo Verde	2019	99.5		93.5176			91.35		83.5523			90.4	42.5	13.7	74.3	3	3
CRI	Costa Rica	2000	99.4315					95.0497					97.1914	34.8499		87.9802	0.426286
CRI	Costa Rica	2000	98.8					84.05					97.75	45.6		90.35	9.4
CRI	Costa Rica	2001	99.3					86.6					97.75	44.1		91.3	7.3
CRI	Costa Rica	2002	99.3					86.6					97.75	44.1		91.3	7.3
CRI	Costa Rica	2003	99.4					88.55					98.35	44.1		93	7.4
CRI	Costa Rica	2004	99.65					90.2					98.3	40.5		94.05	8.2
CRI	Costa Rica	2005	99.55					90.2					98.4	39.3		93.95	7.8
CRI	Costa Rica	2006	99.65					90.9					99	43.7		95.3	5.5
CRI	Costa Rica	2007	99.75					92.2					99.4	39.3		95.6	5
CRI	Costa Rica	2008	99.65					91.6					98.95	39.9		96	4.3
CRI	Costa Rica	2009											99.1146	38.8911		96.6628	5.48786
CRI	Costa Rica	2010	99.9					97.85							1.09677			2.52287
CRI	Costa Rica	2011	99.8	99.7471	99.7471			98.6	99.5344	98.9723			97.1	31.5	2.26337	98	4.5	6.21814	84.1838	82.9216
CRI	Costa Rica	2011											98.1721	31.6186		94.2544	4.17349
CRI	Costa Rica	2011	100					98.65					98.8	34.7	0.577556	91.7	6.9	0.692798
CRI	Costa Rica	2012	99.9					99.05					99.4	32.9	0.797468	93.4	8.1	0.669587
CRI	Costa Rica	2013	99.75					97.85					97.8	20.8	1.37649	93.3	4.5	1.49531
CRI	Costa Rica	2013	100.05					98.8					98.8	32	0.578986	93.9	8	0.36573
CRI	Costa Rica	2014	100					99.05					99.3	33.9	0.631967	95	7.2	0.370193
CRI	Costa Rica	2015	100					99.25					98.9	27	0.720623	95.4	5.5	0.582576
CRI	Costa Rica	2016	99.9536					98.9502					98.9017	27.4009	0.638109	95.0936	4.95869	0.90199
CRI	Costa Rica	2017	99.9796					99.3371					98.6528	29.8887	0.583883	96.1619	6.26769	0.583497
CRI	Costa Rica	2018	99.981					99.41					98.9982	29.1178	0.669492	96.1766	6.32992	0.580987
CRI	Costa Rica	2018	99.9284					99.4939					98.6013	21.4274	0.975698	96.6925	3.02784	0.847304
CRI	Costa Rica	2018	99.839	99.8269	99.4956	80.3879		99.2446	99.6214	98.7337	81.0546		98.57	28.9206	2.29982	96.9048	3.1427	2.87043	86.0141	83.2209
CRI	Costa Rica	2018					96.373					84.385
CRI	Costa Rica	2019	100.07					99.2865					99.0419	28.4422	0.626459	97.1049	4.7228	0.398594
CUB	Cuba	2000	98.6					84					96.4684			83.2955
CUB	Cuba	2006	98.4	98.8442	90.1886			88	95.2978	68.6596			97.2	52.8	5.5	93.1	13.1	13.76			17.3639	1.33004	0	16.0191	2.1448	0	19.4324	2.66942	0	33.0888	3.63598	0.0377549
CUB	Cuba	2011	98.5	97.8281	94.1356			92.8	95.2402	83.4442			96.3	56.7	4	90.2	15.2	0.087
CUB	Cuba	2014	98.2	99.0216	96.2407			92.1	95.5881	84.5194			96	58.8	4.73481	93.1	14	5.53974	87.9201	76.0978
CUB	Cuba	2019	99.4025	98.9216	93.1128	91.0849		96.2806	97.714	89.95	92.0664		94.111	72.1641	1.77651	80.2194	30.3119	3.50005	92.9216	84.6668	14.8097	25.7831	0	19.5972	26.1593	0	20.2618	20.5647	0	41.4814	27.4408	0.0237206
CYP	Cyprus	2004	100		100			100		100			100	73		100	9
CYP	Cyprus	2005	100		100			100		100
CYP	Cyprus	2011	98.7815					99.3162					98.7859			99.312
CYP	Cyprus	2012	100		100			100		100
CYP	Cyprus	2013											99.85			98.25
CYP	Cyprus	2013	100		100			100		100
CYP	Cyprus	2014											99.75			98.7
CYP	Cyprus	2015											99.75			99.05
CYP	Cyprus	2016	100	100	100			100	100	100			100	72.95		99.81	16.87
CZE	Czech Republic	2000											100			100
CZE	Czech Republic	2001											100			100
CZE	Czech Republic	2002											100			100
CZE	Czech Republic	2003											100			100
CZE	Czech Republic	2003	99.88		97.472			99.64		94.6457			99.98			99.97
CZE	Czech Republic	2004											100			100
CZE	Czech Republic	2006				100
CZE	Czech Republic	2007				100
CZE	Czech Republic	2008				100
CZE	Czech Republic	2009				100
CZE	Czech Republic	2012	99.8985		97.9494			99.7853		97.2588			100		0.907258	99.858		0.712831
CZE	Czech Republic	2013											100			100
CZE	Czech Republic	2014											100			100
CZE	Czech Republic	2014					99.95					98.33
CZE	Czech Republic	2015											100			100
CZE	Czech Republic	2015					99.95					98.9
CZE	Czech Republic	2016					99.91					98.66
CZE	Czech Republic	2017					99.96					98.94
CZE	Czech Republic	2018					99.97					99.05
DEU	Germany	2001	100					100					100			100
DEU	Germany	2004											100			100
DEU	Germany	2007	100					100
DEU	Germany	2011	100	100	100			100	100	100
DEU	Germany	2012	100					100					100.1	99.1	0.706357	100.2	82.8201	1.00806
DEU	Germany	2013											100	99.8		100	83.4888
DEU	Germany	2013	100					100
DEU	Germany	2014											100	100		100	83.4735
DEU	Germany	2015											100	99.9		100	83.123
DEU	Germany	2016	100					100
DEU	Germany	2016	100					100
DJI	Djibouti	2002	97.7704					67.644
DJI	Djibouti	2002	97.5					64.3324
DJI	Djibouti	2006	96.5	84.4304	58.3693			58.7	79.6745	7.58396			69.1	6.6	7.05036	17.2	0	11.0526			0	0	0	0	0.883273	0	0.14249	0	0	0.985574	0.946911	0
DJI	Djibouti	2009	99.0106					77.7713					65.6433			12.0224
DJI	Djibouti	2012	98.4					64.33
DJI	Djibouti	2015	99.6					57					81			25.1
DJI	Djibouti	2017	99.1569					58.0925					85.5335		9.1698	20.8532		9.83621
DNK	Denmark	2002											100			100
DNK	Denmark	2012	100		96.6			100		97.7			100		0.40282	100		0.402414
DNK	Denmark	2013											100			100
DNK	Denmark	2014											100			100
DNK	Denmark	2015											100			100
DOM	Dominican Republic (the)	2000	98.1723	99	74.3			89.3312	97.2	76.5			96.9211			84.5158
DOM	Dominican Republic (the)	2002	99.6233	95.5056	94.893			90.5592	78.0747	73.4674			94.2		14.2754	84.4		15.8463
DOM	Dominican Republic (the)	2002	98.5859					91.7249					94.2		14.2754	84.4		15.8463
DOM	Dominican Republic (the)	2003	99.71	99.4702	88.6305			82.69	98.7173	67.5096			96.81	37.34		86.77	8.9
DOM	Dominican Republic (the)	2006		98.0188	87.9041				91.2804	69.9779			95.4		6.60377	87.5		14.4
DOM	Dominican Republic (the)	2007	99.4082	99.3214	93.6988			94.2024	97.9525	81.7757			96.152		9.7	86.8424		15.2
DOM	Dominican Republic (the)	2008	99.1695			78.2684		93.0293			58.1177		96.3639			89.1706
DOM	Dominican Republic (the)	2010	97.4508	99.2879	95.9308			89.8382	92.2574	72.5191			95.1		14.3488	83.9		17.7596
DOM	Dominican Republic (the)	2010	91.1728					79.9237					94.4003		10.955	81.0204		14.5752
DOM	Dominican Republic (the)	2011	98.6672					90.7467							10.5263			18.3951
DOM	Dominican Republic (the)	2012	98.3559					88.2073					96.8		10.7438	87.7		17.1038
DOM	Dominican Republic (the)	2013	99.0754					93.8121							12.1436			17.8862
DOM	Dominican Republic (the)	2013	99	99.2435	91.0484			94.3	98.8165	82.8396			96.4		10.5809	89.4		14.877
DOM	Dominican Republic (the)	2014	99.2207	99.4265	99.1308			95.4967	97.7318	93.5055			96.32	27.8097	14.3549	93.5088	5.35282	23.2956	58.4441	41.9045	7.36094	46.2311		2.81736	24.8333		4.06076	23.2553		2.46672	14.0032
DOM	Dominican Republic (the)	2015	99.7836					94.2065					96.5		8.80829	88.3		14.8358
DOM	Dominican Republic (the)	2016	99.2918					94.256					97.5		9.06798	90.9		14.9376
DOM	Dominican Republic (the)	2017	98.367					88.4857					97.8023		6.79085	91.1666		12.2407
DOM	Dominican Republic (the)	2018	98.1184					85.7483					97.7596	19.4424	7.11762	90.3911	3.17601	13.0788	41.2619	23.9983
DZA	Algeria	2000	98.4		83.3			91.8		54.6			99.1	85.6		81.1	43.2
DZA	Algeria	2002	97.2739					91.4911					98.4			85.1
DZA	Algeria	2006	98.7					94.7					97.6	91.9		86.5	49.8
DZA	Algeria	2008												91.4			49.6
DZA	Algeria	2012				82.8989
DZA	Algeria	2013				83.6951															1.13678	6.09917	0	0	4.63983	0	1.33579	6.529	0	1.07293	6.16118	0
DZA	Algeria	2013	99	96.2261	84.4645			96.4	91.029	73.2005			97.4	90.6	7.49487	91.8	58.2	12.0087	88.2076	73.3326
DZA	Algeria	2019	99.5521	96.3394	80.3027	75.0372	88.8809	98.2306	91.0894	66.3015	69.5262	75.4044	99.1865	97.3513	9.82225	88.3308	61.8806	12.8131	88.0516	74.8331	1.94282	7.53776	0.191469	1.91249	13.8909	0	0.846928	6.63433	0	1.3506	6.16101	0.0112488
ECU	Ecuador	2001	86.5467					72.2974					89.0541	52.4754		61.7109	16.7771
ECU	Ecuador	2003		99.0732					98.439
ECU	Ecuador	2004	93.3485					82.9037					95.51	64.4		69.0771	15.3
ECU	Ecuador	2006	95.9412	99.982	95.1379			77.1962	98.3248	90.1912			94.3563	67.5103	13.0461	65.343	14.6474	9.53003
ECU	Ecuador	2007	98.3878					78.3202					97.5863	71.2674		69.5033	14.1112
ECU	Ecuador	2008	98.7464					78.0041					96.9711	74.1369		75.645	16.395
ECU	Ecuador	2009	98.7363					79.1747					97.2836	74.188		77.0164	16.8462
ECU	Ecuador	2010	98.7528					77.7679					98.6152	76.0012		81.3022	17.9798
ECU	Ecuador	2010	90.4042					70.924					95.9781	71		74.9478	22.93
ECU	Ecuador	2011	98.2643					70.9754					99.1169	84.8333		81.2897	17.9553
ECU	Ecuador	2012	98.2397					74.7809					99.2229	86.5231		84.2375	19.9904
ECU	Ecuador	2012	98.4155					75.4292					98.0456	76.32		87.1574	22.85
ECU	Ecuador	2013	98.3287					77.4048					98.6385	78.7027		85.6327	25.1104
ECU	Ecuador	2014	98.8366	99.9283	95.0355			86.2352	98.8478				97.1992	75.8	7.19947	81.0276	21.5	7.01454
ECU	Ecuador	2014	98.6691					82.2505					98.516	76.1709		87.4202	24.6165
ECU	Ecuador	2015	98.9519					83.7247					99.1455	79.3122		86.9258	27.9511
ECU	Ecuador	2016	98.9812	100	99.9552	97.2285	84.8662	89.1594	99.9803	97.1302	89.5339	69.1059	99.4893	78.8374	10.6918	91.5695	26.4337	10.9507	90.5082	75.7564
ECU	Ecuador	2017	98.9812					89.1594					99.6398	82.4486	10.0525	89.7386	29.349	10.3811	91.9086	80.2363
ECU	Ecuador	2019	99.5569	100	99.8554	96.9482	64.438	89.7617	99.9356	98.4089	96.2146	52.2217	99.5992	81.9071	6.30887	92.4449	23.5939	5.18191	93.6341	79.5211
EGY	Egypt	2000	99.5415					97.3209					99.1576	68.5731		98.3858	9.77192
EGY	Egypt	2000	99.7	99.6486	97.6			97.4	98.6318	82.207			99.2	59.2	5.63815	89.6	7.8	6.22244	89.1765	54.355
EGY	Egypt	2003	100	99.9252	98.8735	66.1938		96	99.5276	90.0314	64.9812		99.3	67.8	2.50277	93.9	13	5.10024	83.6759	53.5065
EGY	Egypt	2005	99.8	99.8348	98.7952	69.7484		99.9	99.3521	91.2732	64.333		99.7	71.2	2.6967	96	17.1	8.8617
EGY	Egypt	2005	99.3683					97.8483					97.7526	74.491		98.4986	21.4652
EGY	Egypt	2006	99.5151					98.0325					99.8456	87.3949		99.2959	31.4903
EGY	Egypt	2006	98.2265					99.8024					98.6611	79.8788		98.2641	16.1423
EGY	Egypt	2008	99.5	99.8332	99.3805	74.2864		99.9	99.3081	95.6153	66.8897		99.9	74.4	1.6423	99.2	18.3	5.95778			0.385744	0	0	29.9223	0	0	1.65386	0.00559965	0.0128224	5.03914	0.00221211	0
EGY	Egypt	2009	99.6637					98.8844					98.5787	72.4825		99.3582	20.8159
EGY	Egypt	2010	99.3865					99.4732					99.0816	89.2158	1.93671	98.7213	38.7978	5.75366
EGY	Egypt	2011	99.8099					99.4778					99.2239	79.3619	3.38934	99.033	29.8585	8.24006
EGY	Egypt	2011	99.7982					99.6333					99.1529	90.0256	1.80655	98.5256	42.2521	5.92323
EGY	Egypt	2012	99.8461					99.6056					99.9626	89.9248		99.7023	45.2689
EGY	Egypt	2013	99.6					98.3614					99.7	92.4		98.6	42.3
EGY	Egypt	2014	99.8396	99.7537	97.2767			99.4248	99.0387	91.2144			99.8416	91.6609	0.841821	87.8484	34.9348	2.7144	92.7302	83.9966	2.28271	0	0	1.17897	0	0	7.89799	0.0214262	0.00759594	14.5182	0.0153391	0.0111348
EGY	Egypt	2015	100	99.9498	99.8245			99.9812	99.9378	98.7378			99.8561	93.6782	0.565474	92.9559	34.6592	2.32416
EGY	Egypt	2015	98.3895					94.6066					99.9833	90.7291		99.4614	43.9592
EGY	Egypt	2017	99.9052					99.6207					99.677			99.3108
EGY	Egypt	2018	100					99.9891					99.7785	91.6229	1.53136	98.2092	54.3441	2.51433
ERI	Eritrea	2002	97.15					57.3					52.8	19.059		2.85	0
ERI	Eritrea	2010	96.6	93.0291	77.0621			53.3	53.1579	16.102			45.7	10.1	49.9306	6.65	0	26.8523
ESP	Spain	2000											100			100
ESP	Spain	2002											100			100
ESP	Spain	2003	100.32		99.66			100		99.8			99.9			99.95
ESP	Spain	2005											100			100
ESP	Spain	2007											100			100
ESP	Spain	2011	100		100			100		100
ESP	Spain	2012	100					100					99.9		0.1001	100		0
ESP	Spain	2013											100			100
ESP	Spain	2014											100			100
ESP	Spain	2015											100			100
ESP	Spain	2017					99.89					98.7
EST	Estonia	2000											100			100
EST	Estonia	2000											99.7083			98.9926
EST	Estonia	2001											100			100
EST	Estonia	2001											99.7139			98.9366
EST	Estonia	2002											100			100
EST	Estonia	2002											99.7389			98.9553
EST	Estonia	2003											100			100
EST	Estonia	2003											99.5		0.039196	99.2		0.0564516
EST	Estonia	2003											99.7556			98.9781
EST	Estonia	2004											99.7889			99.0713
EST	Estonia	2004											100			100
EST	Estonia	2005											100			100
EST	Estonia	2005											99.7917			99.0983
EST	Estonia	2006											99.8139			99.1107
EST	Estonia	2006											100			100
EST	Estonia	2007											99.8528			99.2916
EST	Estonia	2007											100			100.1
EST	Estonia	2010											99.8528			99.3766
EST	Estonia	2010											100			100.1
EST	Estonia	2011											99.8778			99.4382
EST	Estonia	2011											100			100
EST	Estonia	2011	99.9855					99.2441					99.7918			99.3078
EST	Estonia	2012											100.1		0.609756	99.9		0.517464
EST	Estonia	2012											99.3			100
EST	Estonia	2012											99.2139			99.4548
EST	Estonia	2013											100			100
EST	Estonia	2014											100			100
EST	Estonia	2015											100			100
EST	Estonia	2015											99.5			100
EST	Estonia	2016											99.7			100.1
ETH	Ethiopia	2000	85.095	81.8666	34.7546			13.432	56.6863	0.624715			36.6619			0.371873
ETH	Ethiopia	2000	91.7					17.1					38.7106	1.57986		1.16095	0.342819
ETH	Ethiopia	2003											49.5336	3.67527		1.89381	0.422623
ETH	Ethiopia	2004	92.35					25.2					43.6183	1.98386		2.2115	0.561366
ETH	Ethiopia	2005		93.3378	52.4442				70.9562	0.732858			52.072	1.368	56.475	6.638	0.001	17.432
ETH	Ethiopia	2007	91.6138					34.5168					38.2614	6.58305	65.2777	1.49932	0.440214	22.6799
ETH	Ethiopia	2011	94.802	88.7011	51.7582			42.006	52.5119	2.37145			45.076	2.844	59.476	9.091	0.024	24.78			2.71524	4.92212	0	8.54059	8.14072	0	2.00057	5.00311	0	4.47409	9.45389	0.0263914
ETH	Ethiopia	2011	88.0534					40.3384					40.0523			3.21416
ETH	Ethiopia	2011	94.84					41.28					41.7036			2.47668
ETH	Ethiopia	2012						41.597								3.41837
ETH	Ethiopia	2014	98.5646					59.7349					48.1438		60.9667	2.91148		15.9411
ETH	Ethiopia	2014	92.6					45.1					40.9		64.6341	3.4		26.4706
ETH	Ethiopia	2014	96.0796	76.7528	57.9701	63.5022		59.7493	49.0729	6.54747	91.4072
ETH	Ethiopia	2015	95.8828	85.2761	68.6814	60.8725		53.8889	62.8301	8.6498	93.6317		58.8829	2.75417		9.68444	2.64805
ETH	Ethiopia	2016	98.1504	87.392	72.3801	63.1291		55.865	52.4585	7.79559	94.7721		48.9902	2.20297	53.8576	3.98156	0.03385	28.107			3.81975	2.52196	0.062367	1.88579	9.52361	0	2.02559	2.6812	0.0476786	5.11587	6.59816	0.00646105
ETH	Ethiopia	2016	96.0174	59.0769				69.735					49.93			5.60636
ETH	Ethiopia	2016	93.8265		74.3548	44.8501	39.6289	58.7654		8.04951	82.0268	12.5312
ETH	Ethiopia	2016	97.5892	91.9947	76.8384			55.5752	69.4911	7.55515			51.1187		60.6174	5.72352		24.9825	23.348	4.03866
ETH	Ethiopia	2017	99.2547	91.3904	78.8192	65.4018		65.886	45.1715	4.35202	95.0261		50.5836	2.26031	63.117	5.09122	0	31.3071
ETH	Ethiopia	2018	98.7112	90.7726	73.3073	63.6911		69.3513	52.3205	8.17922	94.7752		49.8473	1.81341	63.2557	4.47762	0	38.5906	17.1624	5.61162
ETH	Ethiopia	2019	96.789	92.3608	57.0002	69.9751		62.8366	70.8519	1.47326	86.6195		58.1435	3.87354	53.3175	17.5955	0.02994
FIN	Finland	2000											100			100
FIN	Finland	2001											100			100
FIN	Finland	2002											100			100
FIN	Finland	2005	100		100			100		97.5			100
FIN	Finland	2008											100			100
FIN	Finland	2009											100			100
FIN	Finland	2010											100			100
FIN	Finland	2011											100			100
FIN	Finland	2012											100			100
FIN	Finland	2012	100					100					100		0.552995	99.9955		0.5461
FIN	Finland	2013											100			100
FIN	Finland	2013											100			100
FIN	Finland	2014											100			100
FIN	Finland	2014											100			100
FIN	Finland	2015											100			100
FJI	Fiji	2004	99.25		97.6071			93.4		71.7345			94.5			72.2
FJI	Fiji	2007	98.3449		97.785			87.0445		50.5309			97.1508		4.67064	87.9552		5.25174
FJI	Fiji	2009	97.6		98.3607			87.7		44.0707			98.2			91.7
FJI	Fiji	2014	98.4191		97.8053			90.8416		49.9229			99.3433		4.32405	95.9759		2.74597
FJI	Fiji	2017	98.554		95.3609			89.6496		50.8407			99.6109	35.3962	0.531895	96.7281	1.41358	1.34086
FRA	France	2001						99.2
FRA	France	2001	100					100					100			100
FRA	France	2005					98.43
FRA	France	2012	100					100					100		1.40987	100		1.10775
FRA	France	2013											100			100
FRA	France	2014											100			100
FRA	France	2015											100			100
FRA	France	2015					99.2
FRA	France	2015	100		100			100		100
FRA	France	2016					99.6
GAB	Gabon	2000	94.85	94.5893	53.0799			46.9	85.7477	13.2009			77.55	30.2	51.9145	53.75	3.6	44.9302
GAB	Gabon	2005	95.0691					46.4565					72.0287	27.5654		56.6488	8.81662
GAB	Gabon	2005	95.2	97.4226	62.1735			42.9	95.5245	34.0267			71.6	25.9		54.85	6.3
GAB	Gabon	2012	97.0482	91.7975	74.8295			67.4453	78.876	27.9433			82.0233	37.9823	39.4417	49.8359	7.11641	30.3187			3.1876	0.727837	0	0.967899	4.81938	0	1.93459	1.22505	0	2.6665	0.420824	0
GAB	Gabon	2013	96.36					63.8753					75			53.7
GAB	Gabon	2017	96.6483					38.0127					82.6			58.4
GBR	United Kingdom of Great Britain and Northern Ireland (the)	2011	100	100	100			100	100	100
GBR	United Kingdom of Great Britain and Northern Ireland (the)	2012	100					100					99.85	99.7	0.802407	99.85	84.4519	0.300903
GBR	United Kingdom of Great Britain and Northern Ireland (the)	2013											99.9	99.8		99.8	84.0808
GBR	United Kingdom of Great Britain and Northern Ireland (the)	2014											99.8	99.6		99.8	83.9369
GBR	United Kingdom of Great Britain and Northern Ireland (the)	2015											99.8	99.6		99.65	99.3
GEO	Georgia	2000											98.5805			85.657
GEO	Georgia	2002	97.8158					85.9602					97.4883	16.1		84.9783	7.2
GEO	Georgia	2003	99.85										98.97	84.18		93.23	9.27
GEO	Georgia	2005	99.1	99.8	95.8			91.5	98.2	66.7			98.7028	80.3672	2.73548	95.2562	3.73706	1.0498			1.81248	0	0	4.53356	0.522264	0	1.37257	0.167367	0	7.50096	0.0510127	0
GEO	Georgia	2005	98.8434					92.936					96.6031			83.307
GEO	Georgia	2009	99.7966		100			94.3182		99.425			95.7037	84.6658	5.76393	77.3216	5.804	0.881257
GEO	Georgia	2010	99.7145		99.8182			94.7876		99.1764			95.468	83.8935	4.55968	77.3746	6.71718	0.527036
GEO	Georgia	2010	98.3					88.5					96.3	81.9		71	4.3
GEO	Georgia	2011	99.7852		99.844			94.7384		99.3359			94.9581	84.4918	2.35042	79.1006	8.31069	0.775768
GEO	Georgia	2012	98.9327		100			91.4866		99.7434			96.3808	85.2504	3.5146	78.096	8.52625	0.933794
GEO	Georgia	2013	99.87					97.17					98.38	83.78		78.82	4.96
GEO	Georgia	2013	98.7406		99.6821			91.8463		99.9146			96.1481	86.319	2.49574	77.3262	7.13714	0.628154
GEO	Georgia	2014	99.1224		100			91.8176		100			95.9946	87.1605	1.76295	77.73	5.60165	0.103628
GEO	Georgia	2014	99.8865					95.3016					98.2455			79.2144
GEO	Georgia	2015	99.3124		100			92.2093		100			96.3671	88.4157	1.85462	76.1195	6.25852	0.11154
GEO	Georgia	2016	99.3708		100			92.0605		99.9734			96.8881	90.4908	1.63765	75.0947	5.40677	0.186562
GEO	Georgia	2017	99.1529		99.9622			91.5027		99.3341			96.2479	87.1504	1.94855	72.3872	7.13415	0.584337
GEO	Georgia	2018	99.2574	99.6634	98.3916	77.7738	89.3678	94.9773	97.8982	86.8437	77.0014	42.7672	98.597	89.0332	2.08289	86.2087	15.8123	1.13566	94.5979	87.4434	2.98151	3.27768	0.0844535	1.51223	1.93418	0	4.92403	1.48796	0.0217875	7.05421	0.320374	0.0539497
GEO	Georgia	2018	99.0311		99.9776	91.3881		91.6196		98.8777	71.7793		96.3678	87.6677	2.37175	71.333	7.68715	0.40789
GHA	Ghana	2000	86.3061					54.7456					79.167	9.77256		44.6499	1.28515
GHA	Ghana	2003	92.79	97.8008				68.65	91.3321				71.84	15.59		35.25	3.46
GHA	Ghana	2003	94.5		38.5273			67.3		3.50596			81.1	8.99762		33.1	0.160194
GHA	Ghana	2003	85.7497	96.2145	39.8508			54.4302	89.7372	3.04406			82.6183	11.9403	77.4023	31.0415	1.42767	84.8471
GHA	Ghana	2006	91.9375					79.0956					85.2604	3.50187		48.7572	0.31647				4.23397	1.15531	0.204108	0.86211	0.372018	0	1.18374	0.345703	0.0330494	3.69317	0.798196	0.0128373
GHA	Ghana	2006	91.9203	96.4864	38.4583			69.1647	84.2122	5.64608			82.5	3.8	81.8182	45.2	0.6	86.0619
GHA	Ghana	2007	96.8715					75.3284					81.8402	3.23149	80.7777	52.9994	0.474428	90.1648
GHA	Ghana	2008	96.4					77.1					86.7	3.8	79.4028	50.6	0.7	83.9687
GHA	Ghana	2008	96.7286	55	39.7			75.5598	86.9	3.4			85.67	3.9	77.3212	55.2144	0.409402	81.1123
GHA	Ghana	2010	81.943					69.6793
GHA	Ghana	2011	91.7	92.2386	51.8176			68.5	80.1628	9.65082			79.7	3.6	73.4003	43.3	0.3	78.2407
GHA	Ghana	2013	90.0167	97.1988	53.614		64.71	74.5748	84.8923	8.06338		55.27
GHA	Ghana	2013	97.7315	88.7331		84.2299		69.7768	67.1052		87.9483
GHA	Ghana	2014	98.3052	94.8514		83.9088		75.7718	81.9627		89.6188		80.2718	17.1959		52.2088	1.56627				2.59314	0.53508	0	0.394785	0.0189323	0	1.29133	0.574096	0	4.75911	1.13844	0.0506338
GHA	Ghana	2014	96.4737	94.5513	38.8186			79.6652	83.7842	7.25097			86.154	12.9639	76.8013	54.0623	0.93111	81.5602
GHA	Ghana	2015	98.8327	95.2243		82.5556		81.3158	82.9379		86.801					50.802	0
GHA	Ghana	2016	97.4948	97.0691		91.1291		80.8171	87.1811		94.0117		83.2268	7.84022	69.4519	52.4995	0.83299	74.6946
GHA	Ghana	2016	96.0466	99.013	61.8314			75.129	96.4049	16.5291			88.8765	0.89661		50.0282	0.11017
GHA	Ghana	2017	98.012	97.6454	65.5126			78.9968	88.6619	19.6555			85.1086		55.7784	52.0438		60.0823
GHA	Ghana	2017	97.5681	97.9577	63.4293			80.554	88.0706	17.0947			83.5364	1.04206	70.2832	46.9446	0.11204	70.2896
GHA	Ghana	2017	97.1947	98.1492		91.2428		82.5843	90.2421		89.0304		82.7442	11.9115	66.3807	54.33	0.82941	72.5253
GHA	Ghana	2017	98.4635					81.2928					78.7058	6.23588	72.0277	30.5082	1.06136	75.7052	44.6461	36.5758
GHA	Ghana	2018	95.8395	94.9235	37.8948	87.153	63.1765	77.4944	88.1911	12.3548	89.2297	54.2606	81.1407	3.82162	69.4708	52.1526	0.17652	66.7936	48.3543	33.1756
GHA	Ghana	2019	98.3806	97.473	67.652			85.8696	86.2819	24.2484			87.3382	2.87082	73.5196	55.2969	0.43628	68.8396
GIN	Guinea	2002	85.5768					52.8548					62.1			10.2
GIN	Guinea	2002						52.5					53.1			10.5
GIN	Guinea	2003	94.4					65					54.1589			11.9426
GIN	Guinea	2005	88.3					51.4					59.9		56.4713	14.7		54.0233
GIN	Guinea	2007	88.1					62.8					75.3			21.8
GIN	Guinea	2007	91.2025					67.0536					66.6002	1.65347		17.361	0
GIN	Guinea	2012	93.1					56.4					66.8	4.1		18.1	0.3				0.989209	5.15759	0	0	50.0861	0	0.160007	9.24741	0	1.03948	40.4774	0
GIN	Guinea	2012	95.6	89.2289	53.9233			64.9	78.529	10.2223			86.2	7.3	59.6288	23.5	0.9	52.766
GIN	Guinea	2014											71.75			39.4
GIN	Guinea	2016	98.4052	88.2406	77.7741			72.8335	70.2362	32.8991			87.5259	2.71222		32.3909	0.14138
GIN	Guinea	2018	97.4084	87.4769	65.91	41.6285		70.5634	70.1453	16.6105			86.4461	4.65557	48.3517	33.9307	0.28611	47.1152	33.1447	13.077	1.08118	4.86771	0.0469123	2.24222	22.413	0	0.672949	8.49564	0.30835	1.57809	35.0896	0.0579903
GIN	Guinea	2018	98.7					83.6
GMB	the Islamic Republic of the Gambia	2000	94.5	92.6774	44.2038			77.3	88.1975	4.20794			91.3762			71.008
GMB	the Islamic Republic of the Gambia	2003	88.8621					79.9922					88.3978			73.2728
GMB	the Islamic Republic of the Gambia	2004	85.8961					80.5172					82.0543			78.5568		22.7654
GMB	the Islamic Republic of the Gambia	2006	91.2	91.7181	58.9695			81.4	84.554	7.71042			93.4	7.7	45.9315	78.3	0.6	29.6296			0.774736	5.12515	0	0.821403	4.51771	0	0.268037	1.45503	0	1.1864	2.50108	0
GMB	the Islamic Republic of the Gambia	2010	94.8023	91.9297	65.9286			78.051	67.137	7.76981			91.1	4.9	44.2244	63.6	0	23.5849
GMB	the Islamic Republic of the Gambia	2011						79.8956					89.022			62.347
GMB	the Islamic Republic of the Gambia	2013	94.3266	97.5921	69.165			84.7543	89.79	8.86444			77.126	3.14052	44.1954	39.8213	0.01767	34.6056			0.766916	9.416	0	0.702909	16.2293	0	0.0711473	2.02407	0	0.34151	2.21624	0
GMB	the Islamic Republic of the Gambia	2013	87.3					76					76.6871	3.9728		41.3549	0
GMB	the Islamic Republic of the Gambia	2016	90.0742					84.8709					75.019	5.66085	27.1227	39.3719	0.46873	22.6869
GMB	the Islamic Republic of the Gambia	2017	92.7					87.3					84.5	4.8	24.8815	48.4	0.1	23.6025
GMB	the Islamic Republic of the Gambia	2018	92.1547	94.5729	64.7994	89.3255	72.84	86.8765	83.6274	7.03319	81.7578	38.9514	73.8883	1.9623	24.3853	36.5701	0	21.5126	17.623	18.1993	1.91669	6.59672	0	1.112	20.9394	0	0.636372	2.9355	0.0185933	0.215166	1.97606	0
GNB	Guinea-Bissau	2000	79.5	94.8677	49.5154			49.4	96.3569	11.968			22.6			0.9
GNB	Guinea-Bissau	2002	78.9221	96.2676				45.2608	91.4227					3.62208			0.53693
GNB	Guinea-Bissau	2006	82.2	95.1432	47.3201			47.5	84.0732	8.61511			32.1084	13	52	2.12877	0.4	31			0.554851	1.14231	0	2.02277	5.03757	0.0645396	0.991244	1.1315	0.0741142	2.24669	8.33058	0
GNB	Guinea-Bissau	2009											45.2307			3.67048
GNB	Guinea-Bissau	2010																	5.964	1.2376
GNB	Guinea-Bissau	2010	83.7505	88.9021	43.7947			52.6123	89.1635	12.5475			53.3266		39.0067	7.15138		38.1423
GNB	Guinea-Bissau	2014	91.6991	95.2468	65.7527			61.4287	92.6937	22.8955			49.3045	1.64596	49.0603	4.52961	0.72513	36.207	11.0141	6.9336
GNB	Guinea-Bissau	2019	87.4591	69.9253	34.4685	66.5928	64.2944	55.3286	82.3154	15.866	95.156	55.941	56.797	2.83348	45.0977	7.12799	0.02947	28.8686	21.5737	12.9895	0.988365	6.65374	0.162394	2.0826	26.3998	0	0.314256	5.61261	0.0352629	2.63505	21.4484	0.13035
GNQ	Equatorial Guinea	2000	66.9097	95.6007	27.5718			40.3908	95.787	6.3021			74.8244			50.4694
GNQ	Equatorial Guinea	2011	79.4					33.4					80.25	12.2	13.9564	61.45	6.6	9.76404	26.0226	19.8915
GRC	Greece	2001	99.8952		99.8372			98.206		97.2146			98.9524	63.3502		94.4192	12.0311
GRC	Greece	2008	100	100	100			100	100	100			100	83.6156		100	23.111
GRC	Greece	2009	100	100	100			100	100	100			100	85.0374		100	27.0228
GRC	Greece	2010	100	100	100			100	100	100			100	86.6702		100	25.6328
GRC	Greece	2011	100	100	100			100	100	100			100	87.5421		100	27.5937
GRC	Greece	2011	100	100	100			100	100	100
GRC	Greece	2012	100	100	100			100	100	100			100	88.1938		100	25.3849
GRC	Greece	2012	100					100					99.7836		0.790202	99.5101		1.85529
GRC	Greece	2013	100	100	100			100	100	100			100	88.9346		100	29.9279
GRC	Greece	2014											99.95			99.6
GRC	Greece	2014	100	100	100			100	100	100			100	89.9014		100	35.2574
GRC	Greece	2015											100			99.35
GRC	Greece	2015	100	100	100			100	100	100			100	88.2463		100	32.8247
GRC	Greece	2016	100	100	100			100	100	100			100	88.0745		100	38.4608
GRC	Greece	2017	100	100	100			100	100	100			100	88.9923		100	39.5634
GRC	Greece	2018	100	100	100			100	100	100			100	89.0681		100	38.4043
GRD	Grenada	2005		100	95.7576				98.7	88.1427
GTM	Guatemala	2000	93.8788	99.8084	93.9895	56.3346		74.6928	99.0776	76.5597	60.1164		90.5	63.4		46.5	4.9
GTM	Guatemala	2002	95.276					83.3576					88.8229	69.8		56.6078	18.6
GTM	Guatemala	2002	92.6587					75.2712					85.65	72	7.7	46.55	11.5	3
GTM	Guatemala	2003	99.41	99.5818	94.9223			89.98	99.3368	76.3817
GTM	Guatemala	2004	98.2549					79.99					87.2747	63.2795		51.6018	7.33968
GTM	Guatemala	2006	97.477	99.4219	92.1849	64.488		86.8577	99.1099	77.4574	57.1503		90.35	68.4		52.2	7.6
GTM	Guatemala	2009	97.1795					82.5758					94.0288	72.1214		58.9993	10.7889
GTM	Guatemala	2010	94.9327					86.3066					89.3343	68.1939		56.7968	8.48107
GTM	Guatemala	2011	95.2693	99.7934	92.9029	64.6158		83.1248	97.9462	73.3794	59.8079		90.7618	72.3665	16.3032	55.2745	8.63583	12.6861
GTM	Guatemala	2011	95.6916					84.0138					90.824	69.5681		58.5223	12.3053
GTM	Guatemala	2012	99.6087					94.9269					91.1246	71.468		59.112	14.2911
GTM	Guatemala	2013	98.7229					91.192					90.4134	69.2331		62.6696	15.347
GTM	Guatemala	2014	97.9029					83.4949					93.8807	77.3043		60.3747	11.3438
GTM	Guatemala	2014	95.7804	99.5097	97.1066	64.0337		89.7297	97.7169	84.3463	64.4296		89.95	68.1	8.82602	58.4	9.1	16.5089
GTM	Guatemala	2015	95.0567					88.5955					82.8327	52.1133		56.6375	8.48604				58.5389	22.5807	0.530998	52.8559	24.0798	0.669187	53.8688	12.3262	0.702852	31.4106	9.95998	0.0852838
GTM	Guatemala	2015	99.614	99.916	97.9362			93.3487	98.8161	90.7689			89.9003	73.4201	12.7538	60.5428	12.468	14.5016	83.223	69.9272
GTM	Guatemala	2016	97.1708					88.4021					90.6002	72.8737		63.4962	17.503
GTM	Guatemala	2017	97.0042					88.557					90.0457	70.7422		61.9318	12
GTM	Guatemala	2018	98.1427					90.1693					93.3452	75.1047		64.4655	14.8172
GTM	Guatemala	2018					68					50
GTM	Guatemala	2018	97.2692					88.7769					88.4788	64.7135	9.65396	62.6215	13.1913	9.78835
GTM	Guatemala	2019	97.383					90.5163					88.4996	66.3842		73.0079	28.4684
GTM	Guatemala	2019					70.8899					49.0132
GUY	Guyana	2000	98.1	97	77.7			87	97.2	82.3			94.8647	9.21617		82.7892	0.608511
GUY	Guyana	2002	89.4225					88.8258					94.3462	13.0298		87.9959	4.21163
GUY	Guyana	2005	99.6					93.4					94.5	9.1	11.9112	88.5	1.1	10.8574
GUY	Guyana	2006	99.1	99.282	96.3146			89.5	98.6235	92.6924			94.79	8.81031	9.30774	84.8045	0.12122	8.15309
GUY	Guyana	2009	98.4					91.8					96.1	11.6	4.15225	90.8	1.3	9.90826			8.17842	34.9565	0.0539138	8.01859	20.6613	0	9.21838	42.3846	0.0237193	27.6338	46.9456	0
GUY	Guyana	2014	99.4	98.6414	96.861			94.4	97.8746	93.5266			97.8	7.4	8.85328	94.4	0.2	12.1038	75.4205	78.141	12.5246	18.5854	0	56.1234	0	0	9.46311	33.3573	0.237855	13.6704	27.913	0.115892
HND	Honduras	2001	92.628					71.0788					84.45	49.9795		49.7	1.71676
HND	Honduras	2001	97.3469
HND	Honduras	2001	97.7708					84.4666							11.8934			4.06396
HND	Honduras	2002	95.787					75.633
HND	Honduras	2003	96.1445					78.186
HND	Honduras	2004	96.5618		96.4267	53.566		79.883		92.0524	72.2093
HND	Honduras	2004	96.0945	99.7568	98.2729	59.9558		73.8544	99.7585	93.1714	82.3417
HND	Honduras	2005	98.0606		96.1925	50.7362		81.7405		92.9075	75.4482
HND	Honduras	2006	97.2806					82.9185													22.453	20.8879	0.882186	8.68621	12.2693	0.108578	25.627	26.2418	0.948376	31.7594	27.9546	0.473855
HND	Honduras	2006	97.7	99.6137	95.8098			82.7	99.3116	93.0799			88.55	58.9	12.1345	59.4	2.5	7.43026
HND	Honduras	2007	97.3795					82.542					91.7426	62.5381		70.3184	4.5929
HND	Honduras	2007	97.2		97.322	54.582		81.8521		94.9144	79.0145		91.75	62.9		69.85	4.1
HND	Honduras	2008	97.3821					82.2331					92.6978	64.9636		72.6959	4.93208
HND	Honduras	2009	97.1066					80.9143					92.2209	64.8222		72.1472	4.60185
HND	Honduras	2010	97.6896					83.8893					92.2255	66.1186		75.8702	5.27368
HND	Honduras	2011	97.5007					86.032					93.6662	69.7135		75.955	4.27911
HND	Honduras	2012	99.3027					88.7215					94.479	68.2713		74.9565	4.43824
HND	Honduras	2012	99.1676	99.8385	97.7948			88.4214	99.2599	87.6381			91.4443	62.1182	14.4424	74.307	4.1813	12.5648	87.2071	80.3321
HND	Honduras	2013	97.7991					85.6491					92.0599	57.4074	7.58489	69.8058	4.368	3.81408
HND	Honduras	2013	99.1479					87.2273					93.1894	66.1639		77.6422	6.09127
HND	Honduras	2014	99.1479					87.2273					92.4931	66.1639		76.9974	6.09127
HND	Honduras	2015									75.4115	20.6377
HND	Honduras	2015											94.4686	59.1615		80.6279	7.78764
HND	Honduras	2016											94.5173	63.4461		81.3363	6.80145
HND	Honduras	2016	99.3986		96.4743			88.9771		88.4484
HND	Honduras	2017	99.1034		96.5609			85.8546		85.3812			94.62	64.41		80.31	3.01
HND	Honduras	2018	98.9298					86.017					95.1749	63.7162		82.482	3.27973
HND	Honduras	2019	99.4871					88.5545					96.047	65.4905		85.9548	4.23414
HRV	Croatia	2003	100		96.865			97.1		84.8764			99.27	79.33		98.26	29.26
HRV	Croatia	2012											99		1.63265	97.95		3.64964
HRV	Croatia	2013											99.5			98.45
HRV	Croatia	2014											99.5			98.35
HRV	Croatia	2015											99.55			98.6
HRV	Croatia	2017					93.5					70.5
HTI	Haiti	2000	93.2825	96.4	37.2			53.7696	81.1	20.8			74.7	1.8521	56.025	25.9	0.035517	41.8122
HTI	Haiti	2001	83.2494			85.1681		50.4818			79.9749
HTI	Haiti	2003	90.3431					47.3791					58.1406	2.19616		15.9905	0.130462
HTI	Haiti	2006	93.1331	94.3	39.3			48.9505	83.1	19			50.6566	2.97604	45.262	17.0014	0.360739	33.9996			2.48395	17.9841	0.0441079	3.62633	35.4199	0.0747139	2.57226	27.5175	0	4.82822	48.2991	0.295184
HTI	Haiti	2012	88.365					53.65					79.7632	1.04688		37.0155	0.139326				3.55964	44.5364	0.0620124	1.3628	18.8966	0	4.00052	53.1703	0.131239	3.70966	43.9894	0.173348
HTI	Haiti	2012	82.9259	91.7	9.3			48.3081	76.8	10.9			82.4078	2.0275	58.1317	37.2396	0.349858	47.5841	31.2855	17.3354
HTI	Haiti	2017	97.3887	93.8393	16.6382			60.3171	77.2967	17.0283			79.3263	0.64136	41.0134	38.9051	0.02682	37.2237	28.6295	15.9981	3.53397	37.1916	0.155236	3.82013	51.2182	0	3.98447	31.7057	0.212294	2.09252	20.0858	0.0441055
HUN	Hungary	2000											100			100
HUN	Hungary	2000			95.1024					86.1				68.7038			16.6
HUN	Hungary	2001											100			100
HUN	Hungary	2001			93.8648					89.7				69.1322			20.2
HUN	Hungary	2002											100			100
HUN	Hungary	2003	100		100			99.91		99.91
HUN	Hungary	2012	100					99.9737					100		2.2449	100		1.43014
HUN	Hungary	2013											100			100
HUN	Hungary	2014											100			100
HUN	Hungary	2014					90.3199					84.2
HUN	Hungary	2015					93.1334					87
HUN	Hungary	2015					93.1					87
HUN	Hungary	2015											100			100
HUN	Hungary	2016	100	100	100	100		100	100	100	100		100	89.1		100	58.5
HUN	Hungary	2016					96.587					92.4
HUN	Hungary	2017	100		100			100		100
HUN	Hungary	2017	100				96.8	100				94.4
IDN	Indonesia	2001	90.53					66.96
IDN	Indonesia	2002	91.39					68.48					83.4314		17.0315	41.5163		20.0944
IDN	Indonesia	2003	84.7889		79.7			64.992		62.4			78.1359			41.7922
IDN	Indonesia	2003	92.3341					70.4077					83.9104		16.4998	45.4201		22.3522
IDN	Indonesia	2004	93.02					72.73
IDN	Indonesia	2006											85.6398		21.4559	50.7338		28.0741
IDN	Indonesia	2007	89.6758	99.4	90.5			69.6914	99.1	80.2			80.459			50.187					95.7985	1.66032	0.0715775	66.7413	1.17635	0.0331932	99.4851	0.833579	0.0366014	100	0.854532	0.121135
IDN	Indonesia	2007	93.9					72.1					86.1852		20.3536	51.0724		24.5224
IDN	Indonesia	2008	94.1912					72.8956					86.068		20.1155	53.0197		23.8653
IDN	Indonesia	2009	94.8317					75.8781					87.2274		19.3202	51.1832		23.9498
IDN	Indonesia	2010	95.1					77.4							17.2011			21.0172
IDN	Indonesia	2010	94.9					77.6					89.1243		14.5766	66.7112		20.8054
IDN	Indonesia	2010	93.9531					77.27					88.3288		18.8244	58.1157		22.8392
IDN	Indonesia	2011	95.793					77.1459							19.2078			22.5611
IDN	Indonesia	2012	93.333	99.1	63.7			79.0938	99.2	70			81.6185		9.51467	60.6176		14.7681	85.8588	65.7336
IDN	Indonesia	2012	95.629					78.969							17.7066			21.329
IDN	Indonesia	2013	96.8					83.5					92.5275		10.6316	69.0624		15.0253
IDN	Indonesia	2013	96.9					80.52					91.4201		16.357	65.9284		19.7109
IDN	Indonesia	2014													15.742			17.9322
IDN	Indonesia	2015	95.2829					81.0708					93.3278		14.2077	71.9445		17.5588
IDN	Indonesia	2015											95.6626
IDN	Indonesia	2015	96.2526					80.7677							11.7686			14.9304
IDN	Indonesia	2016	95.0314					80.6026					94.7139		13.5325	76.853		15.9177
IDN	Indonesia	2016	94.6308	98.8928	63.4624	97.9573		85.9411	97.7307	61.9904	92.6469		90.2839	9.52458	11.4631	76.6772	13.535	14.5556
IDN	Indonesia	2017																	93.1992	84.1078	94.8918	2.59944	0.100617	94.3994	2.04712	0	75.7691	0.210219	0.0947283	59.5846	0.333627	0.0143978
IDN	Indonesia	2017	96.4318	99.8713	89.8491	85.5066		80.8265	99.5207	71.6162	87.321		95.1237		5.36	86.0169		8.39
IDN	Indonesia	2017	97.4101					84.2308					95.0994		2.00843	78.487		4.03889
IDN	Indonesia	2018	97.3424					84.6376					95.6659		1.99653	80.2041		3.95242
IDN	Indonesia	2019	97.701					85.0444					96.2521		1.98437	83.5193		3.79553
IDN	Indonesia	2020	97.86					86.05
IND	India	2000	94.85		65.1			79.3182		32.8			72.891	25.292		15.6106	0.84096
IND	India	2001	92.6638					77.862					63.7629	20.3438		17.9219	0.609797
IND	India	2002	94.9207			89.2		82.5478			88.7		73.9696			15.6789
IND	India	2003	94.05					86.0727					74.9936		18.3	16.042		11.1
IND	India	2003	98.54	96.1				86.2	91.1
IND	India	2005	98.8935		93.7434	98.0105		88.1227			66.5685		58.1991			9.02391
IND	India	2006	96.2	97.3	72.2			84.5	95.4	47.9			77.5117	28.2922	29.1565	23.2028	0.759985	20.3696
IND	India	2008	90					75.7					74.4			26.35
IND	India	2008	96.9	99.6	65.7			85.5	96.7	50.4			69.5	17.9	25.6	27.5	0.5	17.9
IND	India	2009	93.95			91.1		90.5909			86.2		82.7182			26.3009
IND	India	2010										59.375
IND	India	2011										74.5747
IND	India	2011	93.2					84.5777					83.2636	32.7		28.9401	2.2
IND	India	2012										56.5012
IND	India	2012	95.2711		79.2789	89.6713		88.514		48.3981	86.9024		89.6218	36.2952	29.7255	38.8859	1.33544	20.6869
IND	India	2012											95.8304			55.7417
IND	India	2013										65.0315
IND	India	2014										70.7477
IND	India	2014	97.2		74.7322			92.3		52.1031
IND	India	2015										67.4801
IND	India	2015											92.5			47.9
IND	India	2016	98.3524	98.8938	82.3541			92.4674	97.6112	62.1812			85.4466	22.4963	17.3914	42.8911	1.57283	13.0519			12.6299	6.61748	0	27.0366	6.25805	0	9.41922	2.65938	0	23.9398	3.16892	0
IND	India	2016																	79.7601	49.3227
IND	India	2016										79.4006
IND	India	2017											96			67
IND	India	2017										68.2302
IND	India	2017														57.386	0.27662
IND	India	2018	97.4	94.3	78.6	72		94.6	89.5	56.1	51.4		95.238	37.6142	17.6046	69.4462	1.1408	5.3475	84.8	70.7
IND	India	2018														70.5126	0.792576	8.95241
IND	India	2019														91.2631	0.46762	11.0139
IND	India	2019										87.66
IND	India	2020														93.6185	1.00611	14.1249
IRL	Ireland	2002	96.7503					97.3928					96.4477	93.2425		96.3972	18.6435
IRL	Ireland	2006	96.3027		100			97.1626		99.8727			95.7863	92.8255		96.7628	19.8413
IRL	Ireland	2011	96.7238		99.9884			97.4925		99.8421			95.8917	92.7799		97.4487	21.2788
IRL	Ireland	2012	100					100					98.55		8.4449	98.9		4.70348
IRL	Ireland	2013											98.9			99.05
IRL	Ireland	2014											99.95			99.9
IRL	Ireland	2016	95.2095					96.9339					94.4407	92.0157		96.941	21.7189
IRN	Iran (Islamic Republic of)	2000	99.2932					90.4971					92.41			69.37
IRN	Iran (Islamic Republic of)	2001	99.1187					90.7836					92.745			70.98
IRN	Iran (Islamic Republic of)	2002	99.3777					92.2428					94.075			72.925
IRN	Iran (Islamic Republic of)	2003	99.2532					93.1435					94.04			75.23
IRN	Iran (Islamic Republic of)	2004	99.3877					92.6137					95.095			77.57
IRN	Iran (Islamic Republic of)	2005	99.2832					93.9453					96.32			80.165
IRN	Iran (Islamic Republic of)	2006	99.2123					92.1					99.1	30.4		96.5978	6.1
IRN	Iran (Islamic Republic of)	2006	99.54					89.57					97.29			81.875
IRN	Iran (Islamic Republic of)	2007	99.7411					94.766					97.49			83.22
IRN	Iran (Islamic Republic of)	2008	99.7411					94.9092					98.08	21.19		84.905	1.85
IRN	Iran (Islamic Republic of)	2009	99.7633					95.1425					98.675	22.46		86.32	1.58
IRN	Iran (Islamic Republic of)	2010	98.55	98.81	96.31			93.43	95.62	88.84			98.9	30.91	7.2	95.66	3.56	17.7
IRN	Iran (Islamic Republic of)	2010	99.7511					96.3441					98.67	24.93		88.38	2.16
IRN	Iran (Islamic Republic of)	2011	98.83					93.15					98.9	39		96.044	5.4
IRN	Iran (Islamic Republic of)	2011	99.7311					96.2052					98.895	25.49		89.555	1.65
IRN	Iran (Islamic Republic of)	2012	99.8355					96.1408					98.895	30.35		89.555	1.47
IRN	Iran (Islamic Republic of)	2013	99.9055					97.0215					99.205	32.82		92.255	0.94
IRN	Iran (Islamic Republic of)	2014	99.5966					96.082					99.325	35.21		93.405	0.84
IRN	Iran (Islamic Republic of)	2015					98.5					92.3
IRN	Iran (Islamic Republic of)	2015	99.6988					96.8582					99.34	39.19		94.38	0.56
IRN	Iran (Islamic Republic of)	2016	99.7833					97.2647					99.545	41.37		95.48	0.81
IRN	Iran (Islamic Republic of)	2017	99.7933					97.2792					99.585	41.82		96.045	1.29
IRN	Iran (Islamic Republic of)	2018	99.8233					97.0471					99.595	43.54		96.505	0.94
IRN	Iran (Islamic Republic of)	2018					98					97		52.4			0.5
IRN	Iran (Islamic Republic of)	2019					99					98
IRN	Iran (Islamic Republic of)	2019	99.7933					96.7241					99.595	42.74		96.505	1.03
IRN	Iran (Islamic Republic of)	2020	99.7633					97.0915					99.595	45.38		96.505	0.92
IRQ	Iraq	2000	98.7	99.4	96.1			60.5	96.1	55.3			96.8276	33.5288		60.6855	0.982759
IRQ	Iraq	2004	92					65
IRQ	Iraq	2006	92.57	99.5341	97.2	52.6		71.509	94.9925	66.3	46.3		98.4	34.6	19.7355	81.9	1.9	15.4034			4.96393	6.96488	3.56198	1.6425	0.42544	0	3.82456	3.9862	0.323544	7.28325	2.78595	0.4678
IRQ	Iraq	2007	98					59.8					89.6	36.8		70.3	2.4
IRQ	Iraq	2007	91			84		67.2308			65
IRQ	Iraq	2011	99.7	99.5341	98.3359			89.9	94.9925	87.3744			99.2	38.8	2.92929	91.6	3.3	3.28228	95.4099	81.0012
IRQ	Iraq	2013	99.577			74.3		85.1831			51.2		98.1179	21.1723	4.77729	76.454	11.3851	4.34685
IRQ	Iraq	2017	99.4742			71.7182		84.695			50.0508		99.8233	46.9367		98.6708	9.38844
IRQ	Iraq	2018	99.7	99.8092	93.5175	78.1	64.6	97.9	98.1702	86.3039	76.4	48.9	99.8	38.9	2.96925	96.4	2.8	3.36427	97.1139	93.3442	10.8868	7.57106	0	12.6233	0	0	7.47749	2.06668	0.0368417	10.5281	1.01523	0.00144811
ISL	Iceland	2000	100					100					100			100
ISL	Iceland	2001	100					100					100			100
ISL	Iceland	2002	100					100					100			100
ISL	Iceland	2003	100					100					100			100
ISL	Iceland	2003	100		100			100		100			100			100
ISL	Iceland	2004	100					100					100			100
ISL	Iceland	2005	100					100					100			100
ISL	Iceland	2006	100					100					100			100
ISL	Iceland	2007	100					100					100			100
ISL	Iceland	2008	100					100					100			100
ISL	Iceland	2008											100			100
ISL	Iceland	2009	100					100					100			100
ISL	Iceland	2010	100					100					100			100
ISL	Iceland	2010											100			100
ISL	Iceland	2012	100		100			100		100			100.1		1.2987	100		0
ISL	Iceland	2013											100			100
ISL	Iceland	2014											100			100
ISL	Iceland	2015											100			100
ISL	Iceland	2017											100			100
ISR	Israel	2009					99.8					99.7
ISR	Israel	2010	100		100			100		100			100	99.5		100	95
ISR	Israel	2010					99.7					99.7
ISR	Israel	2011					99.8					99.8
ISR	Israel	2012					99.8					99.7
ISR	Israel	2014					99.4					99.3
ISR	Israel	2015					99.4					99.32
ISR	Israel	2015					99.39					99.39
ISR	Israel	2016					99.5					99.3
ISR	Israel	2017					99.533					99.1743
ISR	Israel	2018	100					100					100			99.45
ISR	Israel	2018					99.575					99.411
ITA	Italy	2012											100	93.981		100	92.9
ITA	Italy	2012											99.9	99.3	0.100705	100	94.417	0.100503
ITA	Italy	2013											100	98.8		100	93.4264
ITA	Italy	2014											100	99.2		100	93.6947
ITA	Italy	2015											100	99.3		100	94.0514
JAM	Jamaica	2000	97.8344					90.784					98.232			95.1122
JAM	Jamaica	2000	97.2578					82.7284					98.5554	32.7169		95.9461	1.6
JAM	Jamaica	2001	98.9221					93.1646					97.9223	30.5797		94.5796	3.1
JAM	Jamaica	2002	95.9235					88.3829					98.7356	32.5751		96.4569	4.4
JAM	Jamaica	2004	98.9589					91.2996					98.6903			95.186
JAM	Jamaica	2005	97.9	99.7139	95.4189			91.1	97.2226	80.9262			98.3	29.8	16.5819	96.3	1.8	12.8764			11.0195	7.88331	0	32.6914	19.2511	0	46.8971	24.3923	0.237797	43.187	18.5604	0
JAM	Jamaica	2006	98.3406					90.8923					98.473			96.2891
JAM	Jamaica	2007	98.46					90.582					97.2216		16.4612	95.1936		15.9211
JAM	Jamaica	2008	98.88					96.0038					98.3289			97.4005
JAM	Jamaica	2009	97.2947			69.4894		93.4012					99.6157	37.0821	13.222	99.1694	5.60889	9.50356
JAM	Jamaica	2010	96.9504			66.0318		90.376					98.5671	31.2506	12.6105	98.52	5.5835	9.36142
JAM	Jamaica	2011	97.1347					86.6801					97.3853	32.9208	16.0305	96.9401	6.88851	10.4537			35.5343	37.2772	0.203688	25.4152	2.91019	0	33.1811	25.2611	0.294907	39.686	13.6581	0.281261
JAM	Jamaica	2011	99.7	97.6829	95.0281			94.1	92.5232	78.1023			99.2	34.4	14.5	98.6	7.3	12.2	69.373	63.3388
JAM	Jamaica	2012	98.0155			68.3566		91.6686					98.2771	34.5594	15.9182	98.6884	5.35454	10.9767
JAM	Jamaica	2013	98.3016			63.2052		90.4459					98.5427	30.6522	12.5549	99.1511	9.17995	13.6592
JAM	Jamaica	2014	98.8081			52.9849		93.2232					98.6131	38.7564	14.4501	98.4201	2.10116	10.1601
JAM	Jamaica	2015	98.7574			43.7545		91.6268					99.1038	33.3236	18.5665	98.1846	1.98512	9.89729
JAM	Jamaica	2016	98.7125					92.6634					98.0887		20.9333	98.305		7.67513
JAM	Jamaica	2016	97.7746			54.8694		94.2202					98.5993	37.0062	15.8253	98.3294	5.42614	13.0884
JAM	Jamaica	2017	97.2712			56.2482		94.2981					98.5014		11.1998	98.9523	5.43603	7.19934
JOR	Jordan	2002	99.9					98.9					99.8776		0.502959	99.124		0.72404
JOR	Jordan	2003	99.9					99.4					99.9	70.8		99.4	4
JOR	Jordan	2004	98.8892					98.1626					98.7783	67.8461		96.0574	2.79484
JOR	Jordan	2007	99.7576			33.6		98.5045			41.7		99.7402	66.8637	2.96585	98.2236	5.94504	2.13612			9.41872	1.30804	0	9.43508	0.375386	0	13.7941	0.618195	0	25.4863	1.23068	0
JOR	Jordan	2009	99.7			90.9		98.8			92.5		100	67.2	1.4	99.8	4	1.30261			9.63335	0.694311	0	4.99654	0.226	0	19.2461	0.186422	0	38.0552	0.435303	0
JOR	Jordan	2010	99.7203					98.9071					99.9892	70.2243		99.8012	6.02861
JOR	Jordan	2010	97.55					91.6
JOR	Jordan	2012	99.8355					98.2028					99.9314	68.6937	0.246081	99.9704	4.94428	0.326225
JOR	Jordan	2013	99.5					97.1					99.9	73.4		99.9	6.8
JOR	Jordan	2015	98.5966					98.945
JOR	Jordan	2015											95.4242	66.4694		91.8901	5.50441
JOR	Jordan	2016	99.0837					96.8348
JOR	Jordan	2016	99.5245					99.5161					99.7367	70.7809		97.8314	22.6883
JOR	Jordan	2018	99.852	99.8978	99.3765	76.4838		99.5668	99.3629	99.0614	80.7868		99.9362	73.1386	1.75603	99.7766	27.7375	3.05			12.919	0	0	0	0.61504	0	21.3907	0.773387	0	34.6424	1.2438	0
KAZ	Kazakhstan	2002	97.4					88.1187
KAZ	Kazakhstan	2003		99.8	95				97	48.4			99.79	77.5		98.28	14.3
KAZ	Kazakhstan	2003	97.2					87.1082
KAZ	Kazakhstan	2004	97.5					85.6709
KAZ	Kazakhstan	2005	97.6					86.1597
KAZ	Kazakhstan	2006	97.2					86.2672													56.3012	0.717032	0	75.7208	0	1.57999	62.2447	0.14167	0.113885	78.1585	0.0696806	0.191336
KAZ	Kazakhstan	2006	99.3	99.8	85.2			90.6	100	51.5			99.5	60.7	3	98.8	2.1	1
KAZ	Kazakhstan	2007	99.4					85.2246
KAZ	Kazakhstan	2008	99.4					86.7067
KAZ	Kazakhstan	2009	99.3604					86.1275
KAZ	Kazakhstan	2010	99.4146					85.3688
KAZ	Kazakhstan	2011	99.4	96.8	89.9			94.8	95.5	69.5			99.9	63.6	2.90581	98.8	6.1	1.01215
KAZ	Kazakhstan	2011	99.8063					87.4091
KAZ	Kazakhstan	2012	99.9167					88.4261
KAZ	Kazakhstan	2015	99.93	99.3431	96.0225			98.6386	99.0631	84.1812			99.8701	68.2	2.92	99.8866	4.3	0.89	99.2196	98.7256	39.5205	0	0	0	0	0	53.8939	0.179921	0.153337	62.9034	0.0543865	0.0296951
KEN	Kenya	2000	96.297	94.092	66.3453			43.159	81.0631	29.7265			74.2125	31.6905		44.226	2.6514
KEN	Kenya	2003	78.972			69.611		41.158			73.203		72.591	30.2181	48.896	43.314	0.666216	24.515
KEN	Kenya	2003	99.74	97.8957				52.76	87.1488
KEN	Kenya	2006	93.1					53.3					70.7	27.8104		43.65	0.748881
KEN	Kenya	2009	87.069					48.0309					79.437	19.8979		56.1888	0.187964				25.4901	16.8801	0.210266	22.8668	16.6872	0	26.7401	15.3581	0.113905	45.7513	19.9736	0.00607762
KEN	Kenya	2009	92.885	96.089	68.5746			54.273	83.7049	37.2397			82.683	33.829	58.129	35.467	0.642	38.251
KEN	Kenya	2010	88.6273					55.4819					75.2	29.4		48.25	1.8
KEN	Kenya	2012	82.9544					54.2252					73.75	17.9955		49.5	0.228261
KEN	Kenya	2014	93.679	93.3572		79.3954		60.1779	78.5582		74.7677
KEN	Kenya	2014	88.637	94.6101	58.0607			57.778	82.5816	36.284			75.108	18.112	58.997	33.704	0.168	35.796
KEN	Kenya	2015	95.1421	96.2756		76.5801		61.2341	80.3501		78.7519
KEN	Kenya	2015					85.0325
KEN	Kenya	2015	91.495	94.829	72.2161			64.087	86.7541	38.2287			76.616	20.914	50.447	40.88	0.047	37.693
KEN	Kenya	2016	92.4953	92.9652		81.2296		55.7438	80.3264		88.7812		75.6915	22.4801	53.6633	37.5132	0.52771	31.1376
KEN	Kenya	2016	91.7158	96.5044	59.4269			60.8582	86.2166	31.7958			84.9736	22.1487	59.0681	45.4181	0.13764	36.3624
KEN	Kenya	2017					84.0893
KEN	Kenya	2017	88.5435	96.3628		82.7032		57.9483	80.497		87.3096		78.5152	21.043	53.9792	39.6125	0.57359	26.6961	31.6652	22.1141
KEN	Kenya	2018	91.7247	96.5686		86.0151		62.0513	81.4487		90.1601		85.6053	24.8343	58.8864	43.7871	0.07474	30.9367	35.1282	26.234
KEN	Kenya	2019	95.6					59.2					93.5	24.6		75.4	0.3
KGZ	Kyrgyzstan	2003	92.654					77.2778					98.7643	50.5905		94.7054	6.14978
KGZ	Kyrgyzstan	2005	97.94					71.149
KGZ	Kyrgyzstan	2006	98.7	99.4	86.3			82	97.6	41			98.9	42.1	5.25784	94.6	2.3	1.69133			42.3295	0.985075	0	61.2321	0	0	31.5884	0.0669889	0.198093	36.8476	0.0924115	1.25801
KGZ	Kyrgyzstan	2009											100			100
KGZ	Kyrgyzstan	2010					89.4					88.4
KGZ	Kyrgyzstan	2011					94.5					85.6
KGZ	Kyrgyzstan	2012	95.8898	99.7	92.1			82.9242	98.4	58			98.705	35.5893	6.91694	98.4583	1.76803	1.90738	90.4804	80.6993
KGZ	Kyrgyzstan	2012					98.1					86.8
KGZ	Kyrgyzstan	2013					98.8					88.7
KGZ	Kyrgyzstan	2014	98.55	99.1	93.6			82.05	96.5	57.2			99.7	43.4	7.28207	99.8	1.3	0.531589	96.5347	92.9724
KGZ	Kyrgyzstan	2014					98.8					91.1
KGZ	Kyrgyzstan	2015					88.6					89.4
KGZ	Kyrgyzstan	2016					99.2					88.5
KGZ	Kyrgyzstan	2018	99.8526			91.8497		89.929			85.8579		99.9557	47.6558	3.34788	99.8363	1.04075	0.72359	96.8936	94.4061	65.5438	0.0684501	0	28.0588	0	0	45.1833	0.0370298	0.0108344	46.5896	0.0446345	0.0196792
KHM	Cambodia	2000	71.1182	100	91.75			36.12	99.25	62.35			55.1471	32.2684	15.1563	10.2878	2.35032	17.53
KHM	Cambodia	2001	76.439					48.59
KHM	Cambodia	2004	85.6724					60.6951					63.7989	30.8503		18.8132	1.643
KHM	Cambodia	2004	72					39.6					54.4	33.5		15.7	4.5
KHM	Cambodia	2005	85.85	99.8	86.7			67.35	99.3	66.4			65.5	32.1	9.4246	20.9	1.5	19.1494
KHM	Cambodia	2007	92.5161					72.4518					77.7434	48.3734		21.7481	2.32468
KHM	Cambodia	2008	86.8329					73.5564
KHM	Cambodia	2008	88.8					47.6					78.733	45.7		17.9309	6.4
KHM	Cambodia	2009	90.1363					61.45					87.5191	43.9529		24.1	1.7
KHM	Cambodia	2010	93.4227					67.05					88.2397	43.3512		30.4	0.7
KHM	Cambodia	2011	93.5	99.6	86.85			67.15	99.7	75.3			87.3886	40.8363	11	32.0162	0.235935	22
KHM	Cambodia	2011											89.0149	43.83		34.2083	0.699331
KHM	Cambodia	2012	93.8198					64.0585					87.1	43.5		34.4	0.9
KHM	Cambodia	2013										22.8
KHM	Cambodia	2013	91					58.8					85.8614	53.4		35.4534	13.2
KHM	Cambodia	2013	92.6					67.4					92.7244	44.8063		40.1	1.8
KHM	Cambodia	2014	97.45	98.8	75.2			72.15	99.5	74.35			93.4	40.6	8.10811	49.9	0.9	17.4349	91.9021	64.0777
KHM	Cambodia	2014	94.45					73.2					89.5201	45.4	0.750133	48.198	3.4	4.17512	84.5871	55.242
KHM	Cambodia	2015					57.5
KHM	Cambodia	2015	93.8					69.6					92.5	47.8		54.2	3.4
KHM	Cambodia	2016	94.6					72.6					94.3285	51.5		69.3543	3.4
KHM	Cambodia	2017	97					78.4					94.819	50.7		72.3744	1.7
KHM	Cambodia	2019	92.6046	85.4362	70.414			76.5077	67.8153	49.0208			81.9171	44.8204	12.471	64.4347	19.4209	14.1386
KHM	Cambodia	2020	92.7637	92.1416	66.0046			80.2844	81.9559	37.2098			88.8117	30.5207	7.2578	71.6114	4.56556	11.3044	83.3463	70.8454
KIR	Kiribati	2000	77.2477					49.543					55.8237			24.0052
KIR	Kiribati	2006	78.4925					59.4031					74.6434	16.1542		32.5182	2.21552
KIR	Kiribati	2009		99.7994	93.1795				97.9317	75.9049			52.7	14.8	21.6319	25.4	9.6	11.4173
KIR	Kiribati	2010	87.8151					45.8878					70.223	26.4877		39.6614	1.52067
KIR	Kiribati	2016											73.6577
KIR	Kiribati	2019	96.4537	94.6888	76.0463	51.956	21.7163	65.7687	96.7909	57.8237	81.4139	10.5444	74.1794	18.2884	31.7462	44.7889	0.12307	13.6341	58.8451	51.4818	97.7609	0.502695	0.656076	95.6522	0	2.7668	87.0595	0.243378	0.761907	85.7404	0	6.93958
LAO	Lao People's Democratic Republic	2000											71.6696			19.1773
LAO	Lao People's Democratic Republic	2000	83.3191	99.4	32.7			37.975	95.7	3.3			58.8036	1.00299		12.3308	0.0319149
LAO	Lao People's Democratic Republic	2003	82.83	99.4	65.2			47.61	97.8	14.6			80.66	3.92		30.72	0.15
LAO	Lao People's Democratic Republic	2003											79.2422			28.9831
LAO	Lao People's Democratic Republic	2005	72.2					47.4					76.1			26.6
LAO	Lao People's Democratic Republic	2005											82.4			32.5
LAO	Lao People's Democratic Republic	2006	84.1	99.8	62.5			49.4	99.1	22.8			83.6	6.8	5.26316	32.4	0.4	2.16049			52.7555	0.0308734	0	38.5635	0	0	90.9629	0	0	59.8744	0.218307	0
LAO	Lao People's Democratic Republic	2008	80.0983					61.7131					86.179			48.2219
LAO	Lao People's Democratic Republic	2012	92.6	98.9	93.8			68.3	98.4	63.8			91.2	1.3	3.07895	48.3	0.1	3.52697			59.9597	0.365093	0.0378255	67.491	0.275942	0	64.2259	0.356286	0.00754187	31.5053	1.09735	0.0894759
LAO	Lao People's Democratic Republic	2015	93.9253					74.192					93.7686			62.2878
LAO	Lao People's Democratic Republic	2017	96.6926	99.1821	97.6199	98.2086	27.8037	78.2586	90.7348	80.0622	95.3887	14.7272	94.1138	1.28425		64.8517	0.92443		73.3106	45.5587	54.4513	0.0792963	0	69.049	0.396849	0	41.7617	0.201193	0	17.3318	0.220634	0
LBR	Liberia	2000	85.4					49.6					52.9458	7.09524		12.1948	0.407143
LBR	Liberia	2007	88.7	94.4784	16.5166			56	97.806	12.7045			47.1	7.5	50.3186	17.1	0.6	75.8993			0.0627075	2.72143	0	0.0387157	16.7517	0	0.0230436	17.4949	0	0.343457	22.0177	0.102659
LBR	Liberia	2007	91					69.7					60.5	8.2		31.6	2
LBR	Liberia	2008	84.1444					48.9484					53.2			17
LBR	Liberia	2009	93.6					62.9					63.6	4.8		30.2	0
LBR	Liberia	2011	83.3239	89.02	15.4497			64.0407	95.9753	7.17846			54.1112	1.14635		15.3833	0.0600496
LBR	Liberia	2013	90.2619	85.5457	10.7512			57.0471	87.236	8.65813			59.075	1.73528	54.8104	21.5692	0.030684	76.6348	1.7617	0.599052	0.213201	2.98616	0	0.190111	16.8643	0	0.32636	11.0302	0	0.438985	13.5188	0
LBR	Liberia	2015	95.3584	90.0782				64.3878	89.2951				62.843			22.8136
LBR	Liberia	2016	95.2856	93.0828	28.6382			71.293	97.7295	8.75687			67.6071	1.99169	55.705	20.1819	0.02385	74.2449
LBR	Liberia	2017	97.6638					70.0522					70.684			26.4719
LCA	Saint Lucia	2004	95					88
LCA	Saint Lucia	2005	97.6636					94.4301					85.6768	11.6822	4.09836	89.6451	4.14508	7.28477
LCA	Saint Lucia	2010	99.7					94.3
LCA	Saint Lucia	2012	100	97.8196	94.2194			99.1	98.2403	95.7934			93.4	11	15.4	98.9	3.8	8.8	87.9355	87.1941	56.9658	0	0	67.9245	0	0	40.3291	3.55204	0	42.214	2.41461	0
LCA	Saint Lucia	2016	97			80		95			72		95.1474			88.7806
LKA	Sri Lanka	2000	92.1407					73.119					94.472	25.4895	18.2772	88.328	7.69855	11.1568
LKA	Sri Lanka	2003	96.24	98				81.32	96.8				93.75			81.79
LKA	Sri Lanka	2007	98.8606	99.018	89.2061			86.9844	98.7346	72.7019			98.7598	14.0976	19.4294	96.3361	0.62618	11.4833
LKA	Sri Lanka	2007	98.1			96.6		89.8			89.6019		95.2512			94.7278
LKA	Sri Lanka	2010	96.8		91.2	98.9		87.1		72.2928	91.5508		95.75		11.1227	93.4		3.31906
LKA	Sri Lanka	2012	98.2					94
LKA	Sri Lanka	2013	98.8			98.2		84.7			91.5		92.7		6.59056	89.3517		5.42255
LKA	Sri Lanka	2015					97.9
LKA	Sri Lanka	2016				98.9					92.2407				5.06198			4.23589			52.9948	0.853162	0.0410088	50.704	1.9199	0	47.0469	0.520254	0.0668246	59.4334	0.511081	0.0587269
LKA	Sri Lanka	2016	97.2766	99.5485	92.6973			83.0648	98.7215	80.9224			98.0201	12.2947	6.37289	98.2071	2.09399	7.17878
LKA	Sri Lanka	2018					99.5663
LSO	Lesotho	2000	88.6	92.5574	39.3956			73.8	84.3348	1.93133			43.9	3.76		13	0
LSO	Lesotho	2002	97.6					78.5
LSO	Lesotho	2003	92.7184	74.6459				75.0385	85.3403
LSO	Lesotho	2004	95.8059	94.9528	53.5534			71.2189	82.0068	3.06654			48.4	4.85435	46.5088	15.9	0.0857143	11.0684
LSO	Lesotho	2006	91.4395					77.4133					51.3	5.8		16.3	0.6
LSO	Lesotho	2009	90.5	96.4214	67.6023			73	85.7886	6.07078			60	3.5	48.8	28	0.1	16.4			0	0.171115	0	0	0.564409	0	0	0.106775	0	0	0.615305	0
LSO	Lesotho	2012	96.2					81.4					78	6.9		32.8	0.5
LSO	Lesotho	2014	87					69.7					80	2.6		42.1	0.3				7.32837	0.16858	0	13.3676	3.69459	0	6.60493	0.212883	0	22.2884	0.0750164	0
LSO	Lesotho	2014	96.3912	97.7568	71.4981			77.3636	80.8722	7.72371			94.4416	4.03192	50.8556	60.9449	0.02489	16.3083	5.9377	0.651153
LSO	Lesotho	2015	94.5698					65.987					71.4378	1.86521		42.9383	0.351485
LSO	Lesotho	2016	96.83					80.7					76.081	4.99767		45.3613	0.2
LSO	Lesotho	2018	98.2521	92.5497	73.3682	81.2121	89.4092	83.6247	83.4372	11.2562	85.1369	60.3035	87.2945	3.26044	47.4536	64.7537	0.12774	15.4508	14.6655	6.44963	8.73147	0.315464	0.0351967	18.6031	1.11702	0	10.5748	0.759604	0.0134303	30.3624	0.171518	0
LTU	Lithuania	2000	97		97			77		77
LTU	Lithuania	2001	96.05		94.075			77.8		66.7			95.35	90.7		75.2	50.4
LTU	Lithuania	2001	98		98			78.5		78.5
LTU	Lithuania	2002	97.5		97.5			78.5		78.5			96			68.5
LTU	Lithuania	2003	96.449		95.2245			70.3441		60.672			94.5			65.5
LTU	Lithuania	2004	97.5		96.25			78.5		67.75
LTU	Lithuania	2005	97		95.5			79		68.5
LTU	Lithuania	2006	97.5		96.25			81		71.5
LTU	Lithuania	2007	98		97			81.5		72.25
LTU	Lithuania	2008	98.5		97.75			88.5		82.75
LTU	Lithuania	2011	99.05		99.5204			87.85		93.0848			99	98		87.8	75.6
LTU	Lithuania	2012	99		99.4949			89		93.8202			97.5			78.5
LTU	Lithuania	2012	99.05					88.95					98.55		2.26571	82.3		1.23839
LTU	Lithuania	2013											97.8		1.67364	79.35		4.25894
LTU	Lithuania	2014											99.15			87.85
LTU	Lithuania	2015											99.4			90.75
LTU	Lithuania	2016	99.5					89					97.5			79.5
LTU	Lithuania	2017					99.62
LUX	Luxembourg	2002											100			100
LUX	Luxembourg	2011	100	100	100			100	100	100
LUX	Luxembourg	2012	100					100					100	100	2.5	99.55	79.9318	1.11111
LUX	Luxembourg	2013											100	100		99.95	82.1481
LUX	Luxembourg	2014											99.95	99.9		99.95	81.6208
LUX	Luxembourg	2015											100	100		100	79.647
LUX	Luxembourg	2015					99.65
LUX	Luxembourg	2016					99.55
LUX	Luxembourg	2016	100		100			99		98.5
LUX	Luxembourg	2017					100					100
LVA	Latvia	2003	99.71	99				95.81	100				94.81		0.133777	74.53		0.0462102
LVA	Latvia	2007	99.975		99.7375
LVA	Latvia	2008	99.775		97.8577			96.97		85.939
LVA	Latvia	2009	99.745		97.5713			97.09		86.5125
LVA	Latvia	2010	99.8		98.0962			97.19		86.9894			97.7539			78.7567
LVA	Latvia	2011	99.755		97.6668			97.34		87.7029
LVA	Latvia	2012	99.76		97.7145			97.68		89.312
LVA	Latvia	2012											97.794		2.22222	80.8682		1.14123
LVA	Latvia	2013											97.5534			82.7878
LVA	Latvia	2013	99.785		97.9531			97.72		89.5006
LVA	Latvia	2014											97.9144			83.2357
LVA	Latvia	2014	99.82		98.2869			97.7		89.4063
LVA	Latvia	2015	99.85		98.5729			97.73		89.5477
LVA	Latvia	2015											98.155			83.8755
LVA	Latvia	2016	99.86		98.6681			97.76		89.689
LVA	Latvia	2017	99.88		98.8586			98.12		91.3779
LVA	Latvia	2018	99.89		98.9538			98.22		91.8448
MAR	Morocco	2000	93.9					31.1904						83.7			1.9
MAR	Morocco	2001	94.55					33.6393						85.2			2.2
MAR	Morocco	2001	94.55					42.5					96.6155	84.8		39.3288	1.6
MAR	Morocco	2002				100					90
MAR	Morocco	2003	95.05					37.2642						86.4			2.1
MAR	Morocco	2003	99.18	97.4884				61.38	78.6282				98.94	86.65	14.6571	56.52	2.53	10.527
MAR	Morocco	2004											96.55	79		78.25	1.7
MAR	Morocco	2004	98.45					58.7					98.2793			58.7147
MAR	Morocco	2004	95.35					42.2371						86.8			4.3
MAR	Morocco	2005	95.95					44.1371						87.2			2.7
MAR	Morocco	2006	94.8					47.8991						85.6			3.4
MAR	Morocco	2006	97.4					68.8					95.3	82.1	6.88851	62.2	0.9	1.89674
MAR	Morocco	2007	95					49.886						85.7			3.3
MAR	Morocco	2011	98.4	95.6213	90.4768			70.1	80.0669	50.5025			99.2	86.1	7.60914	72	2.8	5.25698
MAR	Morocco	2012					92.5337					85.949
MAR	Morocco	2012	99.25					72.05
MAR	Morocco	2013				100
MAR	Morocco	2014	95.6	99.3058	94.9134			65.7	83.5651	56.209			99.1555	87.5638	6.10022	73.9084	2.56013	2.32436
MAR	Morocco	2015					90.7558					81.212
MAR	Morocco	2016					90.8751					81.4776
MAR	Morocco	2018	99.098	98.5551	95.2365			84.1156	86.4042	64.52			96.804	89.5151	3.20623	58.6705	7.14798	3.28189
MCO	Monaco	1999	100		100								100	100
MCO	Monaco	2012					100
MCO	Monaco	2016					100
MCO	Monaco	2016											100
MCO	Monaco	2017					100
MDA	Republic of Moldova	2000	97.8	98.7	77.4			90.1	97.9	17.4			94.724	67.6		66.1527	3.1
MDA	Republic of Moldova	2000	96.7537					72.7436					96.0398	78.477		65.8345	1.62494
MDA	Republic of Moldova	2001	96.6513					72.9156					96.0425	78.4919		66.1154	2.43395
MDA	Republic of Moldova	2002	95.9857					71.0226					95.6631	76.4297		66.0813	2.33562
MDA	Republic of Moldova	2003	95.8348					73.6864					95.9425	77.9484		66.2892	2.93431
MDA	Republic of Moldova	2004	96.0074					73.9776					96.0528	78.548		66.7334	4.21345
MDA	Republic of Moldova	2004												65.1983			5.36557
MDA	Republic of Moldova	2005	96.9803					73.9169					96.603	81.5381		67.0332	5.07667				9.35264	6.20588	0	43.1923	1.49492	0	11.7316	4.12824	0.267417	53.6895	0.65876	0.0363157
MDA	Republic of Moldova	2005	96.4		79.3	94.8		85.5		39.1	97.3		92.3	70.3	7.50816	78.3	3.8	5.83658
MDA	Republic of Moldova	2006	97.4356					77.3573					97.1077	71.222		69.6243	2.70536
MDA	Republic of Moldova	2007	97.612					78.3399					97.0181	71.5461		69.9629	1.79008
MDA	Republic of Moldova	2008	97.5281					77.8003					97.2706	72.6469		70.3937	2.56078
MDA	Republic of Moldova	2009	97.2411					79.6073					97.2286	71.7964		71.7037	1.38222
MDA	Republic of Moldova	2010	97.5462					80.6048					97.6729	71.8861		72.8647	1.60171
MDA	Republic of Moldova	2011	98.6194					82.3433
MDA	Republic of Moldova	2012	98.5475					82.8322					98.1416	75.6		75.5849	1.5				18.484	2.72071	0	31.4753	0.981033	0	23.0803	1.84344	0.0292322	58.501	0.322084	0.0239606
MDA	Republic of Moldova	2012	95.7	98.5	88.4			81.8	98.2	64.3			95.1		11.2395	68.4		11.1111	93.3631	82.2589
MDA	Republic of Moldova	2013	98.4756					82.5334					97.8104	71.5		76.8352	1.6
MDA	Republic of Moldova	2014											97.6493	80.6639		74.1176	13.0032
MDA	Republic of Moldova	2014	98.4612					83.1582					98.1048	71.9		77.8076	1.7
MDA	Republic of Moldova	2015	98.5619					84.5707					98.3992	72.1		79.8219	1.7
MDA	Republic of Moldova	2016	98.5187					85.0869					98.252	73.2		80.6207	2.3
MDA	Republic of Moldova	2017	98.7057					86.5537					98.5648	74.4		82.253	3.6
MDA	Republic of Moldova	2018	98.907					87.0155					98.8776	76.4		83.156	3.7
MDA	Republic of Moldova	2019	98.2115					86.2773					99.0432	78		84.6494	2.8
MDG	Madagascar	2000	71.4356	92.0508	30.264			19.8721	87.9013	9.72545			29.9452	1		8.74986	0.1
MDG	Madagascar	2001	73.9718					28.6293
MDG	Madagascar	2002	77.6864					29.0527					24.6305	0.911111		9.13507	0.266667
MDG	Madagascar	2004	75.9635	95.8346	22.9856			28.6404	96.3808	6.20892			27.0929	0.822222	65.1347	8.02521	0.116667	62.842	30.6298	6.39143
MDG	Madagascar	2004	74.4					23					29.8806	0.922222		9.91585	0.3
MDG	Madagascar	2005	73.6					32					29.0958	0.490506		9.09369	0
MDG	Madagascar	2009	87.7	97.068	34.2932			32.3	98.4599	28.3679			39.748	0.5	49.5833	9.98236	0	45.8333	58.3912	30.5738	44.8893	0.432009	0.074382	46.1038	1.11375	0	38.4277	1.22392	0.1622	44.8639	1.30618	0.137988
MDG	Madagascar	2010	71.6					39					26.6024	10.5		9.25523	3.6
MDG	Madagascar	2011	87.2351					32.1411					34.8317	0.113708	67.8015	8.46745	0.0353747	66.813
MDG	Madagascar	2013	87.7163	94.7919	35.0383			30.4585	94.9238	23.8317			43.7446	0.8628		18.6453	0.13384
MDG	Madagascar	2013	80.899					30.8012					35.0528	1.30365	57.876	10.5973	0.0444235	60.8038
MDG	Madagascar	2016	87.235	96.3177	56.0256	74.8922		37.9939	95.8495	40.0861	78.5353		44.2907	0.76818	59.3401	24.1273	0.46344	63.1601
MDG	Madagascar	2018	72.5384	91.5872	33.6424	80.3598	63.1827	34.1171	91.8021	24.4296	85.2019	24.9198	53.3884	1.45069	66.8297	25.1297	0.02332	60.727	31.972	14.0543	24.7021	1.05041	0.0877208	29.2641	3.29979	0.236322	25.113	5.64792	0.0225453	33.9256	10.1676	0.208924
MDV	Maldives	2000	100					97.0703					89.9771	72.4638		59.7862	8.29437
MDV	Maldives	2001	99.9					85.5					100	99.4		74.65	7.5
MDV	Maldives	2006	91.8551					98.2699
MDV	Maldives	2009	99.4	99.9	99.5	87.4		97.5	99.7	95.1	67.45		99.8	99.2	2.30461	94.9	18.6	1.68599
MDV	Maldives	2014	98.5					98.8571					100	100		88.76	25.9
MDV	Maldives	2016	98.6391					99.2285					100	100		91.3347	30.512
MDV	Maldives	2017	99.5791	100	100			99.7132	99.8752	96.2936			99.7931	98.1837	0.65947	98.5456	38.3452	0.60591	97.0785	94.9742	4.70179	0	0	37.6847	0	0	25.3473	0.671415	0.197744	15.1513	0.176978	0
MDV	Maldives	2019	100					99.9016								90.7431	48.1264
MEX	Mexico	2000	93.2713					69.1893					93.0977	76.6396		52.9116	10.1274
MEX	Mexico	2000				80.9085					73.9619		92.2239		5.2242	50.8325		5.38143
MEX	Mexico	2002				78.6553					72.9167
MEX	Mexico	2002	99.53	99.7852	96.3679				96.5269	84.6999
MEX	Mexico	2003												86.47			26.65
MEX	Mexico	2004	90.8		87.85	76.6		77		70.95	81.5		91.2204	78.3301		69.6077	28.2923
MEX	Mexico	2005	98.3856		95.1928			87.5435		74.9717			94.2624	82.7		63.5811	19.3
MEX	Mexico	2005		99.901	97.1554				98.4881	89.0364			93.8414			71.0494
MEX	Mexico	2006	99.2872		95.7388			86.7673		74.9321			94.4102	85.1289	3.16622	60.8554	24.4616	4.53818
MEX	Mexico	2006	94.413		91.2565	77.1		86.8677		77.4339	75.2		92.7335	80.7927		70.0648	31.5416
MEX	Mexico	2008	95.1309		91.8155	72.8		84.4893		74.2946	67.8		94.0401	82.4114		71.0708	25.6897
MEX	Mexico	2008		100	99.6				100	92.7				89.5888	15.2571		38.737	4.87298
MEX	Mexico	2008	99.7928		95.0502	70.9435		93.3476		78.4082	65.0507		96.0471	83.5396	5.46919	71.8693	19.7398	7.08319
MEX	Mexico	2009	99.0948		97.0884	78.708		87.7694		77.6328	71.2977		96.7501	87.7673		79.8294	30.779
MEX	Mexico	2009	99.5051		96.8032			88.5314		77.5548			97.1268	86.3268	5.15522	80.043	27.5751	6.96173
MEX	Mexico	2010	96.7536		94.6455	73.4		87.9717		79.9711	65.1		96.0248	85.2025		81.2785	27.591
MEX	Mexico	2010	98.8942		94.4484	61.56		92.0114		77.2266			97.2048	89.6355	17.2333	75.0146	39.2007	16.0162
MEX	Mexico	2010	98.7957		96.8252	72.4155		90.9357		84.045	61.9319		97.4114	85.637	6.33347	78.326	25.0633	8.17504
MEX	Mexico	2012	98.7542		96.3872	75.0823		89.7896		82.1335	66.7686		97.5641	88.7526	7.52244	85.5232	32.1044	11.4163
MEX	Mexico	2012	98.523		96.4829	72.7		87.637		80.1696	76.2		97.4881	88.4512	8.58989	83.1729	28.974	11.6854
MEX	Mexico	2012	98.7957		96.8252	72.4155		90.9357		84.045	61.9319		97.4063	86.6572	5.99572	81.7441	26.4406	8.36106
MEX	Mexico	2012	99.0289		97.1026	77.569		88.3612		85.0266	65.1682		98.1758	92.0386	8.34761	89.3512	52.1915	8.8874
MEX	Mexico	2013	98.9117		97.1734	76.0686		92.808		86.8369	70.1556		97.5357	88.0797	4.14047	84.0707	32.3931	6.91949
MEX	Mexico	2014	99.8569		98.2964	75.4783		97.3681		89.0688	62.23		98.8597	92.097		86.6421	42.4527
MEX	Mexico	2014	98.7957		96.8252	72.4155		90.9357		84.045	61.9319		97.8342	86.6607	5.60036	83.1112	29.2277	8.30449
MEX	Mexico	2014	99.0026		97.1362	73.2473		91.2824		84.5099	67.3082		97.8597	87.8003	5.80132	84.0932	32.4256	9.42247
MEX	Mexico	2014	99.0198		96.8353	73.5682		92.051		85.0018	63.9273		97.7449	86.9991	3.88987	84.1337	32.9737	9.09113
MEX	Mexico	2014	99.7133		97.3417			95.3805		86.9654			97.3097	86.97	6.78639	82.5903	30.7727	9.65405
MEX	Mexico	2015	99.6858					96.3761					99.1214	91.2996	6.63354	93.6243	34.4674	9.58113	91.3843	83.507	64.8631	12.4114	0	32.968	43.3755	0	30.9523	11.7158	0.00676908	15.4331	3.07217	0.00220914
MEX	Mexico	2015	98.9877		96.9544	73.7257		92.317		85.5251	62.6861		97.6785	87.6015	3.90717	84.2913	30.864	7.72345
MEX	Mexico	2015	99.7153		98.6789			97.5474		93.1335			98.9841	92.4854		90.4337
MEX	Mexico	2016	99.2711		97.5219	73.8512		93.267		87.091	61.9278		98.0456	88.2236		85.2306	30.7113
MEX	Mexico	2016	98.9636		97.1452	72.7792		91.7537		85.2169	61.1746		98.191	88.216	6.00336	85.4033	30.4032	10.3284
MEX	Mexico	2016	97.7007		88.2147	69.5082		84.5649		63.8577	53.5453		98.5127	86.3166	8.17498	90.3656	38.0221	13.611
MEX	Mexico	2017	99.5293					91.7923
MEX	Mexico	2017	99.1848		97.3838	74.4663		94.3409		88.2933	62.8236		97.8755	87.9922	4.22319	87.1284	33.5191	6.44733
MEX	Mexico	2018											98.4582	89.1635		88.3094	32.6654
MEX	Mexico	2018	99.8409		98.0498			96.9971		89.8442			97.9449	88.7463	7.06113	87.5869	34.2946	10.0339
MEX	Mexico	2019	99.8399		98.2739			96.2369		89.7009			97.4056	87.8751	5.34626	89.1962	32.703	8.57295
MHL	Marshall Islands	2007	98.7					99.7					94.2	61.1		64.4	0.6
MHL	Marshall Islands	2011	98.3					98.9					95.6	59.7		67.65	0.1
MHL	Marshall Islands	2017	100.01	86.9	81.6			99.98	94.6	89.1			96.13	49.97	5.4	64.61	3.04	10.1	86.4447	80.2467
MKD	North Macedonia	2006	99.8418	98.9	97			98.619	99.7	96.3			97.1	83.1	4.74227	89	30.7	7.76256			20.9863	0	0	11.0077	0	0	16.4033	3.33633	0.77621	8.8915	0.752384	0
MKD	North Macedonia	2007					100					100
MKD	North Macedonia	2008					99.5					100
MKD	North Macedonia	2009					99.5					100
MKD	North Macedonia	2010					99.4					82.3
MKD	North Macedonia	2011					99.5					83.9
MKD	North Macedonia	2011	99.8	93.1	92.1			98.8	98.3	95.4			99.8	98.1	0.901804	87.6	35.8	2.51142
MKD	North Macedonia	2012					99.5					81.2
MKD	North Macedonia	2013					99.3					79.5
MKD	North Macedonia	2013											99.3			96.8275
MKD	North Macedonia	2014					99.4					79.6
MKD	North Macedonia	2014											99.4			95.5
MKD	North Macedonia	2014					98.4					75.4
MKD	North Macedonia	2015											99.6429			97.1875
MKD	North Macedonia	2016					99.1					79.2
MKD	North Macedonia	2016											99.6714			97.165
MKD	North Macedonia	2017											99.6143			98.02
MKD	North Macedonia	2019	99.6719	99.6728	99.3522	84.8498		98.9353	98.8017	94.5156	75.454		99.8354	98.757	1.42983	92.4137	52.8908	2.47175	99.6187	99.7511
MLI	Mali	2001	70.5					33.1					73.7696	6.77373	50.8726	19.1343	1.36449	48.1896
MLI	Mali	2001											69.8387	9.47697		22.2283	4.49332
MLI	Mali	2003		97.0785					90.1675							18.33	0.36
MLI	Mali	2003	88.8					58.8					75.3979	8.33315		23.8106	2.58279
MLI	Mali	2006	79.1875			74.8455		45.9			91.6936		68.1064	3.64191	49.1951	18.3012	0.394555	35.0176			4.59368	8.58501	0	2.55984	33.0382	0	2.12227	7.18964	0	0.750908	3.11278	0
MLI	Mali	2006	95.5					68.4					73.441	8.31347		24.5241	2.67568
MLI	Mali	2009	85.1209					57.9466					72.2843			22.5731
MLI	Mali	2010	94.4886					60.8777					73.3529	3.83768	30.9783	21.256	0.55656	15.448
MLI	Mali	2011											72.027			23.5401
MLI	Mali	2013	93.9429	94.725	58.1071			59.0667	93.7295	25.8097			86.5	6.8	47.6347	29.3	0	38.0729			1.24883	19.3721	0.0391891	0.744968	56.0171	0	0.873996	14.9478	0	0.494947	14.0173	0
MLI	Mali	2014	96.1					70.1					82.5685			29.5306
MLI	Mali	2014	89.6174	90.7648	54.7052			55.2593	85.956	25.5919			83.4106		32.6788	48.2381		12.815
MLI	Mali	2015	96					76.6					79.71			30.8914
MLI	Mali	2015	96.1012					63.1453					88.8199	2.3189	43.0639	35.484	0.40735	20.3105
MLI	Mali	2015	93.4	99.823	56.4038	76.2027		62.7	98.98	20.4519	86.5901		82	3.5	34.9693	32.9	0.3	14.8936
MLI	Mali	2016	96.3					75.5					79.1752			31.3635
MLI	Mali	2017											81.7383		29.1564	49.6773		18.1241
MLI	Mali	2017	95.5602					78.97					83.0345			46.1844
MLI	Mali	2018	95.2801	97.7392	60.7781	81.1747		61.79	94.6027	23.7382			85.0629	5.164	47.7328	47.115	0.72576	37.3891	27.1244	9.12037	1.45218	20.2182	0.153179	3.19073	16.0426	0	0.233231	13.8176	0	0.552677	6.41687	0
MLI	Mali	2018	96.7921					77.1838					83.4085			47.55
MLT	Malta	2000	100		100			100		100
MLT	Malta	2001	100		100			100		100
MLT	Malta	2002	100		100			100		100
MLT	Malta	2003	100		100			100		100
MLT	Malta	2004	100		100			100		100
MLT	Malta	2005	100		100			100		100
MLT	Malta	2006	100		100			100		100
MLT	Malta	2007	100		100			100		100
MLT	Malta	2011	100	100	100			100	100	100
MLT	Malta	2012	100		100								100		0
MLT	Malta	2013											99.9			100
MLT	Malta	2014											99.95			100
MLT	Malta	2015											100			100
MLT	Malta	2016				100
MMR	Myanmar	2000	86.2	69.8178	61.2005			56.9	41.8113	32.2541			83.6	6.93925		56.5	0.173684
MMR	Myanmar	2001	77.9					58
MMR	Myanmar	2003	87.66	99.9				66.88	99.5				94.83	6.1
MMR	Myanmar	2003											92.6	10.645		70.7	0.568421
MMR	Myanmar	2004											93.8	4.03276		74.4	0.110526
MMR	Myanmar	2007	92.5792					66.194					91.8			71.8
MMR	Myanmar	2010	82.4					65.4					96.7	0.952646	13.6	84.5		9.2
MMR	Myanmar	2010	94.9					77.9					94.5	3.6	12.9237	80.3	0	15.5473
MMR	Myanmar	2014	88.7					67					94.2			72
MMR	Myanmar	2016	93.3	99.276	84.1675			78.6	98.6723	56.0311			78.6787	0.81176	14.3017	52.0644	0.142147	15.9738	92.5036	73.8652	31.2792	0.848112	0	47.4841	0.387632	0	33.1587	0.705158	0.0521687	26.5468	0.294675	0
MMR	Myanmar	2017	94.45	95	85.5			78.7	78	53			96.5	1		86	0.7
MMR	Myanmar	2019	95.4	96.7505	94	92.8	77.3	79.6	97.3618	71.8	84.5	64.5	97.9	8.3	15.4	89.2	0.3	10.5	73.54	67.4493
MNE	Montenegro	2004	98.8562					95.5636					90.7216	71.5163		90.2158	29.7644
MNE	Montenegro	2006	100	97.2	95.5			96.3	97.9	66.5			99.05	66.5	3.12973	89.15	26.3	3.25294
MNE	Montenegro	2008					100
MNE	Montenegro	2009					100
MNE	Montenegro	2010					100
MNE	Montenegro	2011					100
MNE	Montenegro	2012					100
MNE	Montenegro	2013					100
MNE	Montenegro	2013	100	96.2	94.2			98.6	97	93.9			98.3	63.4	0.9	93.3	17.7	0.3
MNE	Montenegro	2014					100
MNE	Montenegro	2015					100
MNE	Montenegro	2018	99.8386	99.7724	98.958	87.3191		97.021	99.4579	96.8481	81.9137		99.2118	59.7105	1.13052	92.7552	21.0089	0.97951	99.2251	99.2773	1.71206	0	0	0	0	0	4.77857	0.551767	0	5.08755	0.205906	0
MNG	Mongolia	2000	95.3	92.9	45.2			35.9	82.5	6.9			96.9859	38.4066		46.4551	0.913462
MNG	Mongolia	2002	95.3601					45.9292					95.8102	39.9475		52.2872	2.45049
MNG	Mongolia	2002												39.8			0
MNG	Mongolia	2005	95.4182					46.7057
MNG	Mongolia	2005	95.5	91.8	32			46.9	75.4	2.1			95.4	32.7	32.5996	53.2	1.9	43.0451
MNG	Mongolia	2007	97.3061					47.73					96.2234			47.793
MNG	Mongolia	2008	97.1491					43.8308					95.9672			59.9081
MNG	Mongolia	2009	94.7716					37.989					95.4747			57.2024
MNG	Mongolia	2010	96.731					48.668					95.0559	32.253	31.9955	60.8796	1.54751	42.6909
MNG	Mongolia	2010	98.6	94.3	29.8			63.3	79.7	7.6			98.6	29.5	32.6904	59.1	2.4	39.0863	76.8294	38.1281
MNG	Mongolia	2010	93.6363					47.6231					95.4999			64.5805
MNG	Mongolia	2011	93.7761					40.3328					96.1155			58.999
MNG	Mongolia	2012	94.4083					51.0047					94.6918			59.0063
MNG	Mongolia	2013																			51.4395	0	0.211054	69.4598	0	0.0588955	62.7734	0	0.0259612	77.3025	0.0360594	0.117356
MNG	Mongolia	2014	98.2661					53.4726													51.4395	0	0.211054	69.4598	0	0.0588955	62.7734	0	0.0259612	77.3025	0.0360594	0.117356
MNG	Mongolia	2014	98.37	99.2	38.2			62.43	100	16.3			98.2	34.1	31.1772	60.8	3.2	36.8931
MNG	Mongolia	2014																	86.2408	59.6795
MNG	Mongolia	2016	98.7976					63.0241
MNG	Mongolia	2018	98.8					62.6
MNG	Mongolia	2018	97.8989	96.3304	45.6341	80.9189	93.088	63.115	90.8736	16.771	95.7621	77.7754	98.5731	40.7986	20.6805	68.4228	4.72434	27.4222	84.9204	71.2118
MOZ	Mozambique	2001						13.6					42.8124	5.3		4.80918	0.1
MOZ	Mozambique	2003						4.8					42.9055	4.6		5.69283	0.1
MOZ	Mozambique	2003	69.3	91.4208	54.9454			9.4	68.5566	2.20571			40.417		14.7647	5.68178		15.9392
MOZ	Mozambique	2005	73.3					25.9					45.5442	5.4		5.84312	0
MOZ	Mozambique	2007	76.551					26.6462					46.2483			5.80732
MOZ	Mozambique	2008	76.6	84.817	33.3991			33.7	61.3105	2.64566			47.1		18.4	5.8		19.8
MOZ	Mozambique	2009	78.0483					38.8333					41.6			5.5
MOZ	Mozambique	2009	78.0131					40.4292					52.0325	4.63596	14.3816	21.1938	0.125223	20.9563
MOZ	Mozambique	2011						45.6		3.5						12.5					1.08557	1.04401	0.0286822	2.06617	2.8663	0.112589	2.67792	2.70112	0.187003	12.626	3.79942	0.279988
MOZ	Mozambique	2011	84.2458	92.3986	46.4856			37.9885	67.546	8.59234			57.0137		16.1798	14.4346		11.1117	21.0706	7.58949
MOZ	Mozambique	2015	87.9					43.1					57.8			13.2
MOZ	Mozambique	2015	92.0533	90.7853	58.3479			52.0124	70.1532	11.9459			62.9766		14.5634	20.8467		10.4358
MOZ	Mozambique	2017	84.3973					45.542					74.6424			25.3292
MOZ	Mozambique	2017									96.8011
MOZ	Mozambique	2018	89.3765	95.7923	77.9271			53.7487	84.3816	25.804			69.4711	2.90455	14.3824	23.3192	0.02384	6.89585
MRT	Mauritania	2000	92.5686					30.0853
MRT	Mauritania	2001	92.35					49.05					49.3336	3.55903		8.99508	0.0748101
MRT	Mauritania	2003		76.2421					68.2367
MRT	Mauritania	2004	94					43.95					58.7054	5.1635		16.8186	0.583518
MRT	Mauritania	2007	95.1					55.6	62.8425	36.4726			67.6	2.3	26.13	13	0.1	28.7			0.804465	6.21478	0.193484	0.714758	49.3433	0.127693	0.544765	4.88556	0.0485454	0.523908	27.8274	0.070207
MRT	Mauritania	2011	97.6	78.9545	49.6201			55.3	72.9069	48.0531			73.9	4.3	25	23.3	0.3	27.2			0.410164	7.8471	0	0	23.5957	0	0.103215	8.98516	0	0.435755	32.8703	0
MRT	Mauritania	2014	97.3					59.1
MRT	Mauritania	2015																	66.4101	36.3315	1.20049	7.0517	0.446113	3.19056	25.435	1.01754	0.692526	5.80981	0.458143	1.09442	17.7902	0.262401
MRT	Mauritania	2015	97.4	91.3438	60.7176			68.2	71.6477	38.0066			76.5	5.3	11.9856	21.6	0	25.792
MUS	Mauritius	2000	99.6					98.3					99.15	41.8	8.2	94.05	1.9	8.9
MUS	Mauritius	2003	100	100	100			100	100	99.9475			99.7		4.9	99.8		5.9
MUS	Mauritius	2011	99.8391					99.4537					99.7481	47.9262	4.83266	97.9084	4.87388	4.96017
MWI	Malawi	2000	94.8	89.8043	47.3675			60.5	71.6914	3.74577			58.1209	3.41285	41.0075	26.8947	0.504	33.812	35.3003	13.4901
MWI	Malawi	2002	95.8					63.6					56.6181	2.4764	56.3	29.6455	0.648	23.3
MWI	Malawi	2003	99.04	98.3085				77.23	90.2404					1.49			0.9
MWI	Malawi	2004	91.15	91.4043	35.9775			59.6	75.358	3.22927			57.3137	3.37123	37.4679	28.5663	0.576	34.4521
MWI	Malawi	2004	87.5					64.2					58.2948	2.91341		29.0282	0.936
MWI	Malawi	2005	92					69
MWI	Malawi	2006	96.2	83.9673	35.2485			71.5	66.7105	2.39492			56.1839	1.2	47.4005	29.7149	0.1	33.5862			17.1818	9.21144	0.0414984	10.4339	18.5269	0	8.66627	8.27415	0.00880743	8.41592	11.0348	0.0848764
MWI	Malawi	2007	98	93.9133				76	71.4497
MWI	Malawi	2008	94	88.5546				78	73.002				57.353	12		32.5604	1
MWI	Malawi	2008	90.9525					69.5917					57.8843			29.5962
MWI	Malawi	2009	94	95.2851				78	83.5575				55.843	11		37.538	10
MWI	Malawi	2010	92.6475	86.5735	38.0584			77.2172	72.5851	5.50368			56.7226		38.7722	31.4258		32.6901			14.1035	24.5614	0	17.8043	35.0577	0	10.6289	24.4055	0.0112089	7.29155	19.5922	0
MWI	Malawi	2011	96.1					82.6					64.3776	2.3		36.9702	0.5
MWI	Malawi	2011	93.2936					78.782					59.3956	12.3168		32.9539	1.15845
MWI	Malawi	2012	92.5709	94.0879	49.5314			78.697	82.3099				59.1625	13.683	29.0982	30.7532	0.414944	24.8709
MWI	Malawi	2013	92.6168					81.8588					58.0151		36.3255	31.8003		24.3317
MWI	Malawi	2014	95.8699	91.4118	58.7351			80.6441	80.7363	17.837			56.9724	14.1096	52.1083	30.1533	1.3277	42.0711			10.69	20.195	0.030446	19.452	12.7596	0	5.49872	13.5086	0.0122915	3.61989	14.632	0.00338073
MWI	Malawi	2014	98.6	84.3438	47.3604			84.3	59.3618	8.87396			59.8	2.4	42.217	32.3	0.2	33.2198
MWI	Malawi	2014	96.7	88.169				85.5	72.6979				60.0089	4.3	44.6718	33.8702	0.1	34.509
MWI	Malawi	2016	96.3295					87.3017					57.901		46.1556	33.3059		33.1401
MWI	Malawi	2016	98.2122	88.2248	57.13	44.9311		85.1745	68.7656	8.51864	81.8739		58.8088	2.8		32.4904	0.1		16.476	7.73975
MWI	Malawi	2017	98.7477	96.2899	58.9134			84.48	88.4026	5.88873			58.9038	2.83391	43.7872	31.9308	0.01178	32.8051
MWI	Malawi	2017	93.5071	94.4875	54.7972			85.7373	79.2755	9.08921			51.7546		43.3059	47.3119		24.8665
MWI	Malawi	2020	97.5639	84.7633	50.4438			86.9754	63.7674	11.1002			66.8698	1.58789	45.6891	30.8282	0.14045	26.2978
MYS	Malaysia	2000											98.0958			93.2652
MYS	Malaysia	2003	99.83	99.7	97.8			96.41	99.4	90.6			98.9			97.1
MYS	Malaysia	2009	99.3008					90.4092					99.3			96.5
MYS	Malaysia	2010	99.3882					89.1104					99.3804			96.9646
MYS	Malaysia	2012	99.3882					91.0086					99.6			98.5
MYS	Malaysia	2014	99.4756					91.4582
MYS	Malaysia	2016	99.6067					92.2574
MYS	Malaysia	2019	99.563					92.8069
NAM	Namibia	2000	98	99.6528	82.5118			68.3	90.033	34.5813			82.05	69.8432	28.5607	16	8.0462	20.7137
NAM	Namibia	2001	98.4					80					77.45	65.3372		15.55	8.21923
NAM	Namibia	2003	99.95	98.606				90.11	81.9828				76.21	62.21		23.86	13.99
NAM	Namibia	2004	99.5					78.7
NAM	Namibia	2007	97.4	99.1918	84.2607			79.3	84.6942	35.4735			80.2	73	22.8982	15.6	6.3	14.9895
NAM	Namibia	2010	99					71.9					80.06	74.7668		13.5515	7.34513
NAM	Namibia	2011	97.7										74.5	65.6	30.7383	20.4	8.3	17.6471
NAM	Namibia	2013	97.9	97.3958	72.561			73.1	85.05	45.5526			75	63.4	27.3224	20.4	6.1	17.2589	62.4146	27.4804	4.10892	13.7399	0	3.27098	3.11678	0	1.88338	1.99104	0	10.9543	0.217909	0
NAM	Namibia	2016	99.6938	97.9266	79.3705			83.6397	87.4675	61.172			73.9837	63.8262	30.7537	20.7838	6.83928	19.0415
NAM	Namibia	2016	99.4					85					69.9			26.5
NAM	Namibia	2017	98.6446					87.0271					68.3147	55.4238		25.0634	5.96376
NER	Niger	2000	95.2	96.9242	50.2389			37.7	80.0166	6.73142			43.55	4.93958		3.75	0
NER	Niger	2005	95.8295	96.0911	34.8865			46.0756	87.4947	11.2646			54.6554	4.03298		6.44195	1.05905
NER	Niger	2006	93.2	97.1592	53.1232			30.84	77.1115	14.3649			50.0871	3.17173	42.4276	3.40272	0	26.2912	29.5142	5.00168
NER	Niger	2008	98.6					32.8
NER	Niger	2008	97.1					42.1
NER	Niger	2011	97.2269					46.6914					50.6087	1.55903	36.5148	5.407	0.00362248	39.0874
NER	Niger	2012	96.9317	85.7536	52.3271			60.545	64.6424	3.93865			77.9371	2.75257	48.121	8.57952	0.0864822	39.6606			0.512034	0.371388	0	0	0	0	0.618648	0.1693	0	0.122747	0.257194	0
NER	Niger	2012											69.08	6.22158		9.57	0.787547
NER	Niger	2015	96.5564	84.4304	58.3693			42.1447	79.6745	7.58396			74.0187	1.72634	30.2035	5.14555	0.0874961	35.6869
NER	Niger	2015	93.4					41.3					67.95	2.88236	39.3214	12.45	0.15954	28.8136
NER	Niger	2016	99.6521	90.5127	68.2983			68.9129	68.9018	20.923			76.2509	4.4784	46.627	19.0187	0.42885	40.0789
NER	Niger	2017																		7.26872
NER	Niger	2017	91.0834	92.7045	71.4831			74.4172	80.5048	18.1787			77.3895	3.17825	50.3353	14.6259	0	45.4727
NER	Niger	2018	92.9368	97.0755		46.8027		52.272	43.4748		58.0638		66.2439		31.4198	12.0111		45.261	42.8477	24.4089
NER	Niger	2019	98.6387	90.4307	65.7511	52.4457		65.3418	61.1621	4.47526	35.5264		87.9989		31.9097	9.36496			32.8221	21.6991
NGA	Nigeria	2000	86.9					37.5					80.5	10.3466		51.7	1.248
NGA	Nigeria	2003	74.5077	87.3427	30.6108			32.5268	82.9831	13.3331			75.1202	11.7402	44.4803	50.8701	2.688	35.6091
NGA	Nigeria	2004	90.3		50.1484			44.4		42.81			72.4	10.6		50	1.2
NGA	Nigeria	2006	87.3					47.2					77	10.6		47.7	1.9
NGA	Nigeria	2006	83					43.4					71.7	12.7		40.9	1.1
NGA	Nigeria	2007	83.428	83.5355	19.1548			38.6709	89.3043	32.3631			70.0569	10.3192	55	31.0187	1.09078	27			5.23026	1.89327	0	2.04029	3.17939	0.027065	10.8444	4.53191	0.0233521	4.88529	1.74095	0.559891
NGA	Nigeria	2008	88.4					54.5					74.9868	16.0478		38.4255	2.736
NGA	Nigeria	2008	83.7					44.9					76.2	10.7	55.47	40.7	1.6	37.8
NGA	Nigeria	2009	89.027					50.473					75.818	19.029		36.319	5.244
NGA	Nigeria	2010	85.5356					61.5393					64.1413	16.4725	45.9013	39.5725	3.17478	19.886
NGA	Nigeria	2010	83.6213					50.3008					63.0822	18.8251		34.2803	3.80639
NGA	Nigeria	2011	93.4					55.3					78.5	7.8	47.7707	37.2	2.6	29.4906
NGA	Nigeria	2011	79.5924					66.7324					64.5601	7.81781	53.0667	39.2387	2.15576	24.0177
NGA	Nigeria	2013	89.9131	86.4671	24.3603			49.1011	90.3896	19.2582			76.9531	8.54176	44.333	38.685	1.89962	26.8289
NGA	Nigeria	2013	95.56	95.6576	11.282			66.59	90.4839	11.0038			76.5	13.4	52	44.2	2.6	22.1
NGA	Nigeria	2015	92.5859	96.6199	51.2303			58.8639	95.2246	34.636			75.8472	14.2684	36.5866	33.2966	3.39833	26.2143
NGA	Nigeria	2016	96.69	95.6		89.5086		67.7319	81.5053		69.2282		88.9458	26.931	41.2608	43.2156	7.89873	24.2083
NGA	Nigeria	2016	95.6423	86.6234	32.0371			67.9484	71.0781	17.0479			79.055	18.5434	36.6441	47.5542	2.91224	17.7283
NGA	Nigeria	2017	91.4408	94.7276	40.338	83.1024	26.6232	57.5357	92.1641	27.8976	86.096	33.4305	79.1282	10.5823	37.8879	37.5007	2.65317	22.2143	58.1164	35.1916
NGA	Nigeria	2017	96.2313	96.0941		89.999		66.4356	84.9705		74.2422		87.8959	17.8044	39.6324	46.1736	6.26571	23.4828
NGA	Nigeria	2018	90.939	95.0998	42.3458			58.49	95.0702	26.0791			73.7412	6.05154	40.1644	37.8667	1.39169	29.4955	41.2606	21.2218	2.24403	0.140293	0	2.60075	1.68759	0	1.66294	0.633838	0.0125763	4.75709	2.28493	0.129035
NGA	Nigeria	2018	96.8633	97.0853		89.3023		63.0946	89.0516		80.4684		89.5947	18.3405	41.1472	37.0096	4.97104	27.8307	31.3285	15.7044
NGA	Nigeria	2018	91.8195	95.1781	43.3821	76.6606		65.61	91.1001	31.5703	68.953		80.7526	10.8577	37.9587	47.7535	3.3776	20.4191	47.6148	36.544
NGA	Nigeria	2019	92.597					64.9843					83.2826	9.29175	40.6986	50.4019	4.00444	16.5897
NGA	Nigeria	2019	94.3375	97.1859	56.4224	80.0914		65.2188	92.8599	29.6517	76.3463		81.8981	4.65777	30.7485	51.3224	2.56569	18.7832	25.5523	16.3525
NIC	Nicaragua	2001	96.25	99.8051	95.465			64.35	97.5849	52.5901			72.95	30.8	6.84831	43.6	0.1	7.51549
NIC	Nicaragua	2001	94.44	99.9308	88.6722	66.0207		63.0583	97.6536	37.3296	57.8681		77.2597	23.5	11.9079	50.7476	0.2	9.163
NIC	Nicaragua	2005	91.1										81.2678	32.329		50.8509	0
NIC	Nicaragua	2005	96.7111	99.5786	92.5704	72.0198		63.7053	97.2941	46.1627	67.2551		83.1609	35.2172		57.3317	0.19814
NIC	Nicaragua	2006	98.119					65.6					84.0065	39.5		55.3484	0.9
NIC	Nicaragua	2009					96					47.1
NIC	Nicaragua	2009	97.6358					63.5901					82.0999	36.3404		56.2564	0.436685
NIC	Nicaragua	2012	97.0396	99.9627	98.9538			64.7585	99.082	83.0562			83.9454	40.0962		54.6983	0.495169
NIC	Nicaragua	2014	96.4919					60.7096					88.919	35.3281		69.2211	0.3195
NIC	Nicaragua	2015							92	75	60
NIC	Nicaragua	2018					98.2036
NIC	Nicaragua	2019										79.9784
NLD	Netherlands	2000											100			100
NLD	Netherlands	2001	100					100
NLD	Netherlands	2003											100			100
NLD	Netherlands	2004											100			100
NLD	Netherlands	2011	100	100	100			100	100	100			100			100
NLD	Netherlands	2011											100			100
NLD	Netherlands	2012	100					100
NLD	Netherlands	2012	100					100
NLD	Netherlands	2012	100		100			100		100			100	100	2.5	99.95	95.492	0.1001
NLD	Netherlands	2013											100			100
NLD	Netherlands	2013											100	100		100	95.3036
NLD	Netherlands	2014											100			100
NLD	Netherlands	2014											100	100		100	95.0246
NLD	Netherlands	2015											100	100		100	94.7104
NOR	Norway	2000											100			100
NOR	Norway	2001											100			100
NOR	Norway	2003											100			100
NOR	Norway	2004											100			100
NOR	Norway	2011	100		100			100		100
NOR	Norway	2012	100					100					100		2	100		1.7
NOR	Norway	2013											100			100
NOR	Norway	2014											100			100
NOR	Norway	2015											100			100
NPL	Nepal	2000	97.1028			84.4		80.3666			91.9		66.4861	6.57943		22.6066	0.0941176
NPL	Nepal	2001	95.9268					82.6975					72.305	26.0231		33.5536	1.48021
NPL	Nepal	2001	93.55	99.7	82			85.25	98.7	52.4			77.3147		53.3353	19.1579		28.8502
NPL	Nepal	2003		99.2					97.8				87.7	38.2		34.3	1.6
NPL	Nepal	2004	92.9					78.8					79.4613	34.3668		25.3038	0.134588
NPL	Nepal	2006	90.2	96.5	74.1			80.3	97.4	50.8			77	20.4	44.9614	29.4	1	27.317			4.91287	0.353871	0.0366597	41.843	3.30607	0	20.4014	0.692432	0.0525291	56.3949	5.85251	0.888623
NPL	Nepal	2008	90					78.63					78.7	16.7		33	0
NPL	Nepal	2010	89.5					81.3					88.2			47.2
NPL	Nepal	2011	96.6023	98.5	80.7			91.5715	98.3	60			89.3519	27.2554	41.2457	51.7205	3.05886	30.7312	75.2175	42.0445	7.82009	1.91038	0.470733	26.1266	1.67796	0	11.1356	0.858123	0.153758	45.3482	4.08453	1.29271
NPL	Nepal	2011	88.3806					86.1085					86.4936	30.2265		43.6997	3.02253
NPL	Nepal	2013	88					89					90.0933	24.5		57.0194	1.8
NPL	Nepal	2014	90.6789					90.6415					93.6			65.6408
NPL	Nepal	2014	98.5	95.7	85.6		37.2	92.9	94.9	65.8		28	93.73	24.91	32.9776	67.03	2.21	11.0448	85.2289	68.9285
NPL	Nepal	2015	92.8501					85.7408					86.8827	13.4		68.9044	1.7
NPL	Nepal	2016	95.8272	98.9647	74.0643	86.2863		96.2659	98.8293	69.4813	89.9737		86.2315	11.0479	24.8516	76.9087	0.23126	16.4269	56.6998	30.0012	9.33417	0	0.699658	7.79876	0.354634	0.508639	10.2113	0.328758	0.299349	26.4303	2.39286	0.499952
NPL	Nepal	2016	90.7					90.1608					86.7475	16.7		72.2814	0.9
NPL	Nepal	2016																	75.7956	48.3591
NPL	Nepal	2017	92.7565					91.9922					88.875	14.5		79.5288	1.2
NPL	Nepal	2019	97.2716	96.5115	82.1068	82.2183	28.3804	96.7006	94.0867	68.5087	78.7412	18.5584	94.6974		19.3202	91.9892		9.58529	82.4457	66.2938	10.9122	0	0	14.0084	0	0.101794	16.1982	0	0.387278	27.0715	0.716647	0.461744
NRU	Nauru	2002	95.7022										96.8523
NRU	Nauru	2007	98.3	100	99.4								95.5	24.1	31.9
NRU	Nauru	2011	99.2										96.8434	22.0948
NRU	Nauru	2013	99.2959
NZL	New Zealand	2008	100		100			100		100
NZL	New Zealand	2010											100			100
NZL	New Zealand	2011											100			100
NZL	New Zealand	2012											100			100
NZL	New Zealand	2015				100
NZL	New Zealand	2016				100
NZL	New Zealand	2017				100
OMN	Oman	2003											93			79
OMN	Oman	2006	97.0255					91.955
OMN	Oman	2007	96.5569					92.076					99.315			89.34
OMN	Oman	2008	97.5294					91.59
OMN	Oman	2009	97.4118					93.47
OMN	Oman	2010	98.5464					94.2742
OMN	Oman	2010	99.6863					89.69
OMN	Oman	2011	98.8593					92.0126					99.999			98.627
OMN	Oman	2012				100
OMN	Oman	2013				100
OMN	Oman	2014	99.3	94.7	93.3			97.5	77.9	74.9			99.8667	12.5949	0.676302	99.0939	1.50854	0.701445
OMN	Oman	2016	98.7451					95.391					99.9	36.4		98	2.7
OMN	Oman	2018	99.3255					96.8568
PAK	Pakistan	2002	96					85.7143					74.1475	50.5179		22.2072	2.29654
PAK	Pakistan	2002	94.9982					92.991
PAK	Pakistan	2003	99.6	93.6				91	87
PAK	Pakistan	2005	98.0595	98				82.6153	95.2				75.4248	51.6617		29.2907	3.0956
PAK	Pakistan	2006					50
PAK	Pakistan	2006	97.3949	99.2	93.1			90.882	98.7	88.4			78.0286	53.1002		35.5432	1.92437
PAK	Pakistan	2007	97.4589	97.5	90.5			92.5296	95.5	83.7			83.4199	66.9042	10.8	37.8089	13.9943	12.926			1.81806	0.193968	0	14.2248	1.19338	0	1.55491	0.141477	0	21.8367	1.3081	0.0340027
PAK	Pakistan	2007	98.4	99.1				84.9	96.3				75.1999	55.7		31.5221	4.1
PAK	Pakistan	2008	95.6131	99.8	94.7			89.2101	99.6	88			80.0021	54.9431		43.1244	5.11282
PAK	Pakistan	2009	98.8					86.7					74.7399	54.8		33.7067	2.9
PAK	Pakistan	2010										36
PAK	Pakistan	2011	97.9	98.4				86.8	96.5				76.6	54.3		43.6	2.9
PAK	Pakistan	2012	92.7216	99.6	91.3			90.3293	98.7	88.5			79.3807	56.6565		49.7006	3.45488
PAK	Pakistan	2013	98.8169	98.1	82.6			92.8718	96.3	80.7			95.2284	68.8156	8.03797	58.645	9.06471	18.315	83.2453	46.0534
PAK	Pakistan	2013	98.9067	98.3213				88.1368	96.5221				76.6965	54.2579		51.2729	3.44281
PAK	Pakistan	2014	93.5	99.2151	88.7253			92.5	98.0136	84.6124			80.369	58.6416		53.2603	3.88041
PAK	Pakistan	2015	85.7216	98.1				89.9116	96.2				78.11	58.2		54.9558	5
PAK	Pakistan	2016	98.5247	87.014	80.6299			91.1092	88.332	82.3394			79.9839	55.394		61.9384	5.26656
PAK	Pakistan	2016					43
PAK	Pakistan	2018	99.5839	97.756	75.2227	79.8925		93.1238	94.8172	77.101	79.8925		95.6395	64.9805	7.17221	72.8776	10.0106	16.3316	85.7295	54.0715	0.822753	0.2907	0	2.81185	3.52507	0.147059	2.04234	0.223956	0.0130312	15.0329	0.423093	0.0131912
PAK	Pakistan	2019	99.033	96.5774	66.0142	89.1777		92.6858	97.1857	75.9737	88.6552		81.502	59.5089	8.1515	61.8077	5.6004	17.1158
PAK	Pakistan	2019	97.887	95.3522	79.4814			93.9046	93.7451	79.4931			95.8498			78.0938			91.457	79.1317
PAN	Panama	2000	97.1372					74.7244					82.3557	43.0407		47.4245	0.631984
PAN	Panama	2003	96.8	99.8812	97.0816	87.3597		80.7	99.4951	95.8728	87.1936		86.9371	46.8086	13.18	55.4009	4.15507	8.20312
PAN	Panama	2008	97.8377	99.6375	95.541	86.8076		82.2782	99.6041	91.1734	83.9593		89.0451	50.1253		57.3492	0.822253
PAN	Panama	2009	99.3					85					89.55	51.1	6.92351	63	11	7.77778
PAN	Panama	2010	97.7242					84.1144					87.1278	44.4154	6.18977	52.2175	1.72921	7.96989
PAN	Panama	2013	99.9	97.8378	98.5534	86.4682		85.5	97.9805	97.7036	85.3848		94.25	45.4	8.38384	65.2	1.3	11.5291
PAN	Panama	2014	99.8101					83.4111					91.444	46.869	4.58557	57.5085	2.72265	6.45324
PAN	Panama	2015	99.6619					82.3726					92.1137	47.0979	4.55929	59.8806	3.8756	6.78063
PAN	Panama	2015	100.1										97.65	57.4		75.8376	3.14335
PAN	Panama	2016	99.8044					81.7921					93.0715	47.075	3.89021	63.2405	2.47098	6.74468
PAN	Panama	2017	99.8207			90.5405		85.9838			81.2039		93.5951	47.1954	3.99863	64.2916	2.47388	5.43524
PAN	Panama	2018	99.8101			90.4724		86.4684			82.2249		92.3948		2.92444	64.5873		3.994
PAN	Panama	2019	98.5					92.1477					92.9	42	3.99863	71.183	6.977	5.43524
PER	Peru	2000	94.7735	98.9961	90.0558			64.7889	98.6559	66.3779			83.8696		8.59785	29.1924		8.55085
PER	Peru	2000				80.9144
PER	Peru	2001				79.3465
PER	Peru	2002	95.315					66.0755					90.1842	80.1596		44.3158	18.0424
PER	Peru	2002				81.6695
PER	Peru	2003				78.8719
PER	Peru	2004	94.945	98.5096	95.9441			55.4319	99.3576	74.728			90.1115	84.1903	11.2946	34.1229	10.5751	6.42897
PER	Peru	2004				79.3743
PER	Peru	2004	91.6248					54.5533					87.5078	75.0338		38.0542	5.30886
PER	Peru	2005				81.0128
PER	Peru	2005	92.7354					52.9563					88.5171	75.3133		41.1535	5.79011
PER	Peru	2005	95.3515	99.6689	95.2261			66.818	97.3514	78.6466			89.8845	83.8932	11.3868	28.4047	5.25976	6.81889
PER	Peru	2006	92.7678					54.949					90.0785	76.9127		45.6246	5.66956
PER	Peru	2006				80.2414
PER	Peru	2006	93.85					67.9					88.75	82.7		30.45	9.4
PER	Peru	2007				80.2409
PER	Peru	2007	93.2357					54.1229					88.4177	77.6392		46.7716	7.48074
PER	Peru	2007	93.8697					52.7156					83.5	72.5		31.32	2.47
PER	Peru	2008	92.6871					54.0959					88.6693	79.2296		51.6621	7.6779
PER	Peru	2008				84.6108
PER	Peru	2008	94.2883	98.5587	93.3672	82.1349		69.0541	94.1469	77.2728	81.7695		88.8785	82.2391	14.3343	41.5568	9.41248	7.22493
PER	Peru	2009	92.9493					53.3148					89.4988	80.9379		56.2746	9.40934
PER	Peru	2009	94.35	99.1866	91.6429			70.75	99.4361	83.8301			85.1			37.25
PER	Peru	2009				86.6165
PER	Peru	2010	94.2551	99.1334	91.5592			74.0033	98.7	84.9868			87.4356	77.2767	13.2999	47.2151	11.1476	5.76178
PER	Peru	2010	93.2733					56.135					90.8545	82.6685		59.8725	10.2679
PER	Peru	2010				85.2933
PER	Peru	2010					61.0598					26.8065
PER	Peru	2011											87.6532	79.623		53.5798	10.0108
PER	Peru	2011	93.9029					55.1663					91.0999	83.4253		60.041	12.1957
PER	Peru	2011				79.2654
PER	Peru	2011	94.9139	99.6089	93.1685			74.7995	98.8909	85.7555			88.6015	79.0163	12.2488	48.4487	12.5105	5.91842
PER	Peru	2012											88.8433	81.6954		54.0223	11.139
PER	Peru	2012	94.6029					67.5332					91.6005	84.998		60.5249	12.2066
PER	Peru	2012				79.4799
PER	Peru	2012	95.1361	99.0719	94.0774			77.2926	98.9744	87.6238			89.7898	80.5921	10.7224	54.5775	12.355	7.24628
PER	Peru	2013	95.2749					69.3309					91.6174	84.191		62.6379	14.2084
PER	Peru	2013				83.7349
PER	Peru	2013											89.4971	83.2597		54.5177	13.5123
PER	Peru	2013	95.1	97.3				76.55	89.6				89.7	83.6		45.75	16
PER	Peru	2014	96.7	99.5148	92.7518	78.0966		78.9	99.2569	84.821	70.27		90.65	84.8		47.7	17.7
PER	Peru	2014	95.8446					73.0927					91.7015	84.4244		62.759	14.9806
PER	Peru	2014											89.4626	83.6246		55.0958	13.1427
PER	Peru	2015	96.1414					75.9412					91.613	86.9149		56.5811	14.6969			51.3456
PER	Peru	2015	96.436					79.1202					90.6935	84.6187		46.3548	15.5627
PER	Peru	2015	95.5286					73.2783					91.8315	84.4277		61.8279	16.7918
PER	Peru	2016	96.5463					76.2476					92.1727	84.9797		62.2121	17.1622
PER	Peru	2016	96.4584					77.67					92.352	88.0621		57.7104	16.9711			55.4498
PER	Peru	2016	97.2467	99.5683	91.0673			79.4692	99.1829	81.3671			93.9564	86.1668		56.9418	17.8233
PER	Peru	2017	96.3677					78.2521					92.485	88.7412		57.5296	17.4785			54.3536
PER	Peru	2017	96.3303					76.4089					92.4286	85.4468		62.457	18.0461
PER	Peru	2017	97.2858	99.5781	90.9873			80.2731	99.5425	87.0029			94.8449	87.4315	13.2439	58.6489	19.3225	9.77235
PER	Peru	2017	97.65			72.5604		75.7			79.9557		92.95	85.3		55.5	21.4
PER	Peru	2018	96.9904					80.9135					93.4895	90.2084		56.7752	19.4223			58.8157
PER	Peru	2018	97.1483					79.0187					92.5225	86.5898		60.0944	19.7704
PER	Peru	2018	97.5099	99.5055	91.0281			82.972	99.3047	87.33			94.8452	87.586	5.24528	61.7843	20.3742	7.70859
PHL	Philippines	2000	97.1091					85.2688					90.2568	6.83984		73.2086	1.74571
PHL	Philippines	2000	89.8147					76.8712					92.7066	7.30998		71.6047	1.79464
PHL	Philippines	2003	98.4	95.9	68.9	89.4		83.4	93.6	42.8	88.3		94.1	7.636		75	1.9868
PHL	Philippines	2003	97.9422					85.3501					90.5378	6.85393		73.1958	1.80548
PHL	Philippines	2003	97.79	97.2	44.5			90.85	96.4	23.2			91	7.1		80.8	2.2
PHL	Philippines	2006	98.1812		64.1			88.1577		29.3			92.9441	3.29641		76.8415	2.90282
PHL	Philippines	2008	97	99.6	87.4			87.8	97.3	62.6			93.8	3.5	18.6	78.7	3.3	23.4			19.4385	0.654795	0.166059	40.4257	0.815324	0.134959	24.0558	1.17408	0.142	24.5604	0.180533	0.134236
PHL	Philippines	2009	98.1013		70.5			90.7593		39.2			94.7			85.2
PHL	Philippines	2012	96		69			83.4		37			97.3			91.3
PHL	Philippines	2013	98.2	99.2	72.4			91.3	97	53.6			92.1	4.7	23.1098	80.5	2.1	22.9878
PHL	Philippines	2017	98.1418	97.8597	88.1644	90.8561	62.3446	92.0705	95.2982	67.0717	86.3581	36.3549	93.6567	7	16.24	84.2083	2.3755	14.4	81.024	63.5947	26.0774	1.14598	0.111855	30.7548	0.0808289	0.0370059	18.563	0.762761	0.0684998	13.055	0.208733	0.00217174
PHL	Philippines	2017	98.421	99.223	90.8542	91.4601		94.4097	98.1704	73.8512	88.6933		95.05	7.1	16.2	89.4	3.7	14.1	89.2524	81.6423
PHL	Philippines	2019	99.0948	97.4119	88.774	83.6764		95.0099	94.5455	73.7293	88.3758		96.0006	15.3705	11.542	89.9402	6.31991	8.22412
PHL	Philippines	2019																	81.6836	82.0423
PHL	Philippines	2020	99.1049	97.3736	90.2119	91.8405		96.0311	94.4693	71.0519	91.9017		96.7735	11.7905	15.0574	91.3232	4.99274	9.65937
PHL	Philippines	2020																	89.1029	86.7585
PLW	Palau	2000	99.6469		65.6336			98.1273		51.5605			94.2863	77.5925		71.2121	24.8036
PLW	Palau	2005	99.6245		81.8024			99.5181		59.9598			99.8296	77.6263		99.2827	38.8186
PLW	Palau	2013				100
PLW	Palau	2014											100	68		100	12
PLW	Palau	2015	99.6389		91.7244			99.4073		67.7815			97.6581	86.541		88.2766	64.7295
PLW	Palau	2017										90
PLW	Palau	2018					100					87
PNG	Papua New Guinea	2006	85.9745					27.2582					65.6672			15.7252
PNG	Papua New Guinea	2010	89.4917	95.9463	49.4881			34.1368	96.0454	51.5745			62.0364	23.3	13.4895	15.7834	1	16.6725
PNG	Papua New Guinea	2017	88.8					35.1					55.5		13.8199	8.5		15.8416
PNG	Papua New Guinea	2018	83.6388	99.0295	89.3587	53.0503		42.216	94.5252	57.4359	58.8364		62.5026	32.6904	16.0084	26.0397	2.43641	21.2331	62.4849	24.7273	6.10808	0.0467067	0.0551394	12.9839	0.0594387	0	11.7325	0.980729	0.019329	27.861	1.3766	0.24737
POL	Poland	2002			97.7889					84.4514			95.7	84.4		79.7	14.3
POL	Poland	2011	99.6		98.1426			97.35		87.3138			97.6	86.3		89.8	22.9
POL	Poland	2012											97.9			96
POL	Poland	2012	99.3		95.9			96.9		89.4			98.85	87.4053		95.8	24.4301
POL	Poland	2013											99.3			97.1
POL	Poland	2014											99.3			97.4
POL	Poland	2015											99.2			97.9
POL	Poland	2017	99.85		99.85			99.4		99.4			99.3	87.8032		98	24.9911
PRK	Democratic People's Republic of Korea	2000	100					100
PRK	Democratic People's Republic of Korea	2008	99.6671					99.1261					86.93		6.74068	68.8757		2.02417
PRK	Democratic People's Republic of Korea	2009	100.1					99.8					90	69.4	6.21532	73	41.4	5.06849
PRK	Democratic People's Republic of Korea	2017	97.5	99.1	78.7	98.7	90.3	87.7	99.6	78.8	98.6	54.8	91.7	67.2	2.11346	72.4	9.5	0.27894
PRT	Portugal	2001	98.7014		99.7488			98.6291		98.5263			98.8207	82.3254		96.2168	31.0464
PRT	Portugal	2011									91
PRT	Portugal	2011	99.742		99.742			98.99		98.99			99.9			99.53
PRT	Portugal	2012	100					100					99.55		0.403633	98.85		0.204708
PRT	Portugal	2012									91
PRT	Portugal	2013											99.7			99.2
PRT	Portugal	2013									92
PRT	Portugal	2014				97.745					91
PRT	Portugal	2014											99.65			99.75
PRT	Portugal	2015											99.6			99.2
PRT	Portugal	2015				97.665					92
PRT	Portugal	2016				97.1532					92
PRT	Portugal	2017					99					97.51
PRT	Portugal	2017				97.1532					92
PRT	Portugal	2018				97.1532					92
PRT	Portugal	2019				97					93
PRY	Paraguay	2000	95.2426					54.427					90.1577	22.8		55.6303	8.7
PRY	Paraguay	2001	95.1988					54.027
PRY	Paraguay	2002	93.1102					53.5365					90.3689	16.0835		52.05	0
PRY	Paraguay	2002	93.6077					56.7359					87.7759	18.4		51.503	4.2
PRY	Paraguay	2003	95.1684					63.408					88.9895	21.1		53.614	2.6
PRY	Paraguay	2003	91.24	100				52.17	99.8458				86.66	19.52	4.50528		0.18	1.383
PRY	Paraguay	2004	96.3291					63.1547					93.9975	19.7		58.7195	8.8
PRY	Paraguay	2006	94.619					69.9935
PRY	Paraguay	2007	95.6302					72.508
PRY	Paraguay	2008	98.046					79.8546					94.5302			63.3846
PRY	Paraguay	2009	99.2011			87.7421		89.074			83.3309		96.6037	16.8137		80.0087	0.730146
PRY	Paraguay	2010	96.597					79.9464					95.9077	13.8477		75.9207	0.431843
PRY	Paraguay	2011	98.6436			89.0362		92.1327			82.933		97.8074	16.5628		84.2521	0.121137
PRY	Paraguay	2012	98.3052					88.2751					96.593	16.5379		78.4221	0.361671
PRY	Paraguay	2012	99.0087			87.4864		88.5298			83.9248		98.0688	16.2536		76.5029	0.0586042
PRY	Paraguay	2013	99.1154			89.3497		92.8323			81.1369		97.9006	15.749		83.7679	2.31077
PRY	Paraguay	2014	99.0561		97.5436	89.3497		92.314		90.56	81.1369		96.1486	18.6695		81.4763	1.09409
PRY	Paraguay	2015	99.0801		98.6864	89.6		93.0315		93.2847	86.3		96.3286	14.3498		79.588	1.42509
PRY	Paraguay	2016	99.2491		97.2351	87.5294		94.7244		89.5266	85.6856		96.7613	14.5568		78.1477	0.515672				3.23731	3.61459	0	6.84029	36.8263	0	5.07432	4.53198	0.0681994	16.3496	2.61319	0.0933004
PRY	Paraguay	2016	98.6736	99.9018	99.2353	84.4019	72.2065	89.8698	99.2092	97.8379	83.5477	50.7287	94.6753	14.7939	4.28436	71.4732	0.315541	2.29461	85.1153	71.9936
PRY	Paraguay	2017	99.5174		97.2198	88.6604		96.3725		91.8486	82.7698		96.5928	13.9404		80.7281	0.754428
PRY	Paraguay	2018	99.6093		98.1958	90.4067		95.8007		94.0241	86.5898		97.4506	14.9699		87.4016	0.277048
PSE	Occupied Palestinian territory	2000	98.7375					92.1
PSE	Occupied Palestinian territory	2000	95.5					88.2					97.75			93.8
PSE	Occupied Palestinian territory	2002	91.6					90.4					99.2	56.9		98.5	7
PSE	Occupied Palestinian territory	2004	81.5761					78.2109					99.3	63		98.8	12.1
PSE	Occupied Palestinian territory	2004	99.7					98.3					99.5	65		98.4	14.3
PSE	Occupied Palestinian territory	2005													5.2			7.2
PSE	Occupied Palestinian territory	2005	99.8					99.1					99.9	67.5		98.6	12
PSE	Occupied Palestinian territory	2006	99.9					99.7					100	73.7		99.4	13.3
PSE	Occupied Palestinian territory	2006	70.4212					81.1476					98.6	62.1		98.8	9.5
PSE	Occupied Palestinian territory	2007						80.8					99.3	66.9		98.5	12.4
PSE	Occupied Palestinian territory	2007	100					99.7					99.9	65.9		99	6.3
PSE	Occupied Palestinian territory	2009	96.9					87.1					99.7	61.7		96.9	11.2
PSE	Occupied Palestinian territory	2010	83.15					97.35					99.6	62.1	8.7	94.6	8.1	12.5
PSE	Occupied Palestinian territory	2010	99.2					91					99.8	64.4		99.1	12.8
PSE	Occupied Palestinian territory	2011	99.4					91.7					100	63.4		100	9.7
PSE	Occupied Palestinian territory	2012				92.001					100
PSE	Occupied Palestinian territory	2013				87.6152					86.7306
PSE	Occupied Palestinian territory	2014	99.961	99.69	89.889			99.709	98.828	94.801			99.726	64.93	1.11	99.43	9.961	0.624
PSE	Occupied Palestinian territory	2017	99.6					98.6
PSE	Occupied Palestinian territory	2019																			0	0	0	14.0983	0	0	5.97298	0.46945	0	6.20186	0.552933	0
PSE	Occupied Palestinian territory	2020	99.7643	98.7396	91.4792	89.4864	81.8552	99.8248	99.6795	98.8734	87.4438	76.3713	99.0926	66.9026	1.29587	96.9469	10.0776	0.87078	92.1351	91.7938
ROU	Romania	2007											93.7			58.25
ROU	Romania	2008											94			59.85
ROU	Romania	2009											94			59.7
ROU	Romania	2010											94.4			60.7
ROU	Romania	2011											94.8			62.5
ROU	Romania	2012	100		94.9535			100		66.6501			93.9116		0.103279	64.1387		0.586854
ROU	Romania	2012											95.3			64.1
ROU	Romania	2013											91.65			69.05
ROU	Romania	2013											95.85			65.7
ROU	Romania	2014											93.9			70.5
ROU	Romania	2014											95.7			66.9
ROU	Romania	2015											93.7			70.5
ROU	Romania	2015											96.25			67.6
ROU	Romania	2016											96.3			68.8
ROU	Romania	2017											97.05			71.25
ROU	Romania	2017					99					95.39
ROU	Romania	2018											97.25			73.45
ROU	Romania	2018										96.7
ROU	Romania	2019										94.42
RUS	Russian Federation	2000											91.3696	82.8601		48.5147	21.028
RUS	Russian Federation	2001											94.3826	85.5925		49.7781	21.5756
RUS	Russian Federation	2002											94.7911	85.9629		47.187	20.4526
RUS	Russian Federation	2003		99.7	83.6				98.3	60.2
RUS	Russian Federation	2003	99.183					84.576					96.5909	92.9		68.1581	35.3
RUS	Russian Federation	2003	99.45					93.2
RUS	Russian Federation	2004	98.613					85.856					93.806	87.1		61.8586	22.5
RUS	Russian Federation	2005	98.689					86.592					94.046	87.6		62.7937	24.4
RUS	Russian Federation	2006	99.639					88.256					97.3111	94.4		67.912	34.8
RUS	Russian Federation	2007	99.297					88.096					96.3028	92.3		69.4869	38
RUS	Russian Federation	2008	99.05					91.68					95.1504	89.9		76.5246	52.3
RUS	Russian Federation	2008	98.4					94.8					87.3	67.8		71.1	25.7
RUS	Russian Federation	2009	98.2					89.15					93.1817	85.8		69.3393	37.7
RUS	Russian Federation	2010	98.974					88.672					93.4698	86.4		69.6838	38.4
RUS	Russian Federation	2011	98.879					89.28					93.2778	86		70.3236	39.7
RUS	Russian Federation	2012	98.879					89.856					93.5659	86.6		69.733	38.5
RUS	Russian Federation	2013	99.354					93.696					94.7663	89.1		65.6974	30.3
RUS	Russian Federation	2014	98.841					89.856					92.6536	84.7		66.7801	32.5
RUS	Russian Federation	2015	98.727					96.064					95.3905	90.4		77.4105	54.1
RUS	Russian Federation	2016	99.411					94.912					98.1754	96.2		73.4241	46
RUS	Russian Federation	2017	99.278					90.72					95.1504	89.9		61.9079	22.6
RUS	Russian Federation	2018	99.278					90.752					95.1024	89.8		61.3157	21.5
RUS	Russian Federation	2019	99.259					90.304					95.3905	90.4		61.4649	21.7
RWA	Rwanda	2000	93.6	87.0232	33.9138			67.6	61.5928	0.4305			82.3093			39.7606
RWA	Rwanda	2000	84.725					62.2478					87.9			50.8
RWA	Rwanda	2000	92.1833	85.5664	40.6987			66.8332	64.4771	1.82527			87.6993		30.0512	49.147		9.37349	8.30191	0.175478
RWA	Rwanda	2000				100
RWA	Rwanda	2001				100
RWA	Rwanda	2001	89.6771					68.8478					86.3233	3.51871		42.4815	0.0346953
RWA	Rwanda	2002	80.1					65.7061					85.4046			47.5983
RWA	Rwanda	2002				100
RWA	Rwanda	2002	83.4125					69.2478								47.5
RWA	Rwanda	2003											82.4			60.1
RWA	Rwanda	2003				100
RWA	Rwanda	2004				100
RWA	Rwanda	2005	85.3084					68.299					76.8			58.5
RWA	Rwanda	2005	73.0182	84.7513	23.684			53.7104	72.326	1.53476			76.9929		25.8097	58.7468		11.0051
RWA	Rwanda	2005				100
RWA	Rwanda	2006														61.0488
RWA	Rwanda	2006	84.5882					68.099								55.3
RWA	Rwanda	2008	73.4521	90.7479	24.6374			57.1118	73.2587	2.26753			87.4506		22.7	71.9038		9.7
RWA	Rwanda	2010	89.5809	82.7471	32.1641			71.2523	65.8429	3.07573			87.6004	3.16948		72.2313	0.144691		7.79397	1.74475	34.8399	12.0711	0	36.98	12.5996	0	51.7851	15.9998	0.0285419	77.5304	8.9108	0
RWA	Rwanda	2010	86.423	76.8519				72.136	56.7455				82.593			73.075
RWA	Rwanda	2012	91.6					69.1					80.4038	4.6		59.8095	0.1
RWA	Rwanda	2013	97.761	86.5122	44.9707			76.7496	66.4411	4.32112			85.7729	6.08983	37.5467	61.7436	0.0479	16.1171
RWA	Rwanda	2014	90.33	92.0561				83.71	67.5879
RWA	Rwanda	2014					94.5
RWA	Rwanda	2015	90.454	91.7604	49.2276			68.8092	66.7671	5.62694			86.5699	7.27333	42.6383	69.2852	0.20787	13.2438	14.7612	2.47473	33.341	4.8713	0	33.1154	7.37427	0	39.522	5.34611	0	70.9718	4.75021	0.198312
RWA	Rwanda	2017	95.5481	92.1917	55.6868			75.2664	72.0696	6.10052			94.361	5.13188	43.0874	81.2016	0.06483	8.53793
RWA	Rwanda	2017									83.0787
RWA	Rwanda	2017	96.03					85.51					93.6			84.4
RWA	Rwanda	2017	87.514					88.8582
RWA	Rwanda	2018										41
SDN	Sudan	2006	81.4					58.4					54.8	1.4		17.9	0.1
SDN	Sudan	2008	90.7133					62.0881					56.7484	1.25795	19.1456	18.5166	0.0910982	22.4443
SDN	Sudan	2010		66.8965	61.4034				56.5249	25.3355
SDN	Sudan	2012				90.094					100
SDN	Sudan	2013				90.0245					100.004
SDN	Sudan	2014	95.6227	82.1404	68.0055			76.253	75.3899	36.9301			68.7552	2.44741	17.2493	28.2075	0.13004	21.2789			0.474207	1.28484	0	0	1.57505	1.23661	3.35422	1.20917	0.230479	2.66009	1.62835	0.173963
SEN	Senegal	2000	91.7	98.3978	78.7822			51.6	87.219	23.5128			86.45	15.1		35.9	0.2
SEN	Senegal	2002											76.1399	17.5556		34.7763	0.923502
SEN	Senegal	2002	93.4383	93.1				53.6388	84.1				81.0304	16.2156		26.2208	0.221343
SEN	Senegal	2003	93.19	98.8699					89.5019				91.13	36.15	14.3	44.94	5.76	16.9
SEN	Senegal	2005	91.4	98.3967	85.6184			50.8783	85.3744	36.8496			74.8	18.3	26.4628	22.7	0.4	24.9562
SEN	Senegal	2006	92.3584					52.0693					84.5	9.7	23.7564	33.8	0.2	20.9045
SEN	Senegal	2006	92.1629					52.4174					72.3	9.1		26.2	1.6
SEN	Senegal	2009	93.9178					56.6					89.3758	18.6063		42.4635	0.877596
SEN	Senegal	2011	94.0863	98.7531	88.0727			66.0224	91.7504	55.6755			87.1273	23.0373	34.638	34.3407	0.766674	24.6784			0.882335	19.0857	0.100669	0.80289	29.1449	0	0.350576	13.7287	0	0.705083	11.2456	0
SEN	Senegal	2011	93.3202					67.9					91.6212	27.4242		42.9	1.5
SEN	Senegal	2013	95.5					74					88.6	27		46.4	2.6
SEN	Senegal	2013	92.5	97.8086	84.7541			66.4	91.3594	57.2625			89.3	14	30.7951	41.6	0	16.3462
SEN	Senegal	2014	91.7	98.0187	85.6999			74.3	92.2092	64.0096			87.5	11.4	23.5429	44.5	0	15.2809			0.467971	19.3537	0	1.21218	42.4649	0	0.568641	6.68832	0	1.96401	7.05415	0
SEN	Senegal	2015	89.6145	98.0225	80.248			65.2229	93.4304	57.6787			88.1049	13.8065	29.346	41.7282	0	16.0801
SEN	Senegal	2016	93.6245	99.405	95.1615			76.635	95.7523	78.1289			91.2341	11.5114	26.8483	44.9032	0.11442	14.0619
SEN	Senegal	2017											91.786	16.7278	26.5225	57.2004	0	26.0356			0.597146	22.8386	0	1.30546	44.7425	0	0.723063	11.0789	0	1.63282	5.76698	0
SEN	Senegal	2017	94.8745	99.4726	91.4899	45.6546		72.4598	94.8823	64.1846	57.3267		92.5272	21.7382	25.2327	53.3373	0.13703	17.8972	41.8329	8.63296
SEN	Senegal	2018	98.9401	99.2648	91.1404	63.4642		76.8242	93.0323	67.8554	69.1567		94.4435	19.7521	23.0567	64.0087	0.26839	16.2711	35.8398	12.2873	0.272419	21.6703	0	0.4424	37.6664	0	0.600407	5.66777	0.00373819	1.13433	6.42968	0
SEN	Senegal	2019	100.264	99.3008	90.4559	60.2893		76.8367	91.5177	63.8271	66.331		95.0632	12.7478	23.3595	57.8481	0.17119	15.0871	26.2342	9.98343	0.426957	20.0626	0	1.63564	47.998	0	0.455258	9.50406	0	1.3661	9.74546	0.0170849
SGP	Singapore	2009	100		100
SGP	Singapore	2010					100
SGP	Singapore	2011					100
SGP	Singapore	2012					100
SGP	Singapore	2013					100
SGP	Singapore	2014					100
SGP	Singapore	2014											100	100
SGP	Singapore	2015					100
SGP	Singapore	2016					100
SGP	Singapore	2019					100
SLB	Solomon Islands	2006	95.2972					76.7079					79.6216			15.4008
SLB	Solomon Islands	2007	94.5	96.4824	88.6432			83.1	93.0653	68.0402			79.3266			9.91747
SLB	Solomon Islands	2009	91.4222					72.7548					85.1467			19.5561
SLB	Solomon Islands	2013											90.6916		16.3717	30.5428		15.6528
SLB	Solomon Islands	2015	95.6405	96.3	88			80.547	89.3	63.7			94.0258	22.957	20.703	19.7689	1.98367	3.9681	70.6693	40.8079	2.14833	0	0	4.47368	0	0	5.16959	0.335772	0	17.7809	2.55072	0
SLB	Solomon Islands	2016						58.7	91.9932		80.0681					14.3		6.53595		16
SLE	Sierra Leone	2000	75.7	84.7747	44.3116				84.1625	8.11038			65.544	2.45377		21.1089	0.2
SLE	Sierra Leone	2003	80.7231					31.2165					67.7434	1.49634		21.0389	0.426923
SLE	Sierra Leone	2004	79.4436					33.6305					58.3438	0.978999		17.7235	0.058323
SLE	Sierra Leone	2005	83.9	92.6719	28.4834			32	96.7575	5.15504			64.3	1.7	68.6689	17.1	0.1	73.8636			0.319288	4.39002	0	0	0.318159	0	1.13365	9.68162	0.0621221	0.165239	2.45351	0
SLE	Sierra Leone	2007	89.6					40.8
SLE	Sierra Leone	2008	83.9869					34.8586					75.1719	0.231928	63.5	28.1588	0	74.7			0.25048	0.769013	0.0148096	1.80764	9.96642	0	1.2552	6.23278	0.103349	2.34635	6.7891	0
SLE	Sierra Leone	2010	76.7	85.5827	33.2961			48.1	92.8534	12.2133			57.5	1.18217	63.3975	32.3	0	71.6981	19.4897	9.18443
SLE	Sierra Leone	2011											64.9	1.6		25.2	0
SLE	Sierra Leone	2013	80.3	74.8	24.4			49.1	81.1	7.9			68.6	0.5	63.1579	22.4	0.1	72.1973
SLE	Sierra Leone	2013	88.9					46.7					75.6	0.7	73.4332	36.4	0	85.2055	18.3861	2.08505
[truncated: 514 more rows]
